# Supplementary material for: Induction of the type I interferon response in neurological forms of Gaucher disease
Source: J Neuroinflammation. 2016 May 12;13:104. doi: 10.1186/s12974-016-0570-2 (PMC4866012; doi:10.1186/s12974-016-0570-2)
Supplement: Additional file 1: — List of the differentially-expressed transcripts. (XLSX 330 kb) [file 12974_2016_570_MOESM1_ESM.xlsx]

## Sheet: Sheet1
Column #	Transcript ID	gene_assignment	refseq	Gene Symbol	gene name	Fold-Change(hom vs. het)	p-value(hom vs. het)	If above 6	C44 _M_het	C44 _F_het	C48 _M_het	C44 _M_hom	C44 _F_hom	C48 _M_hom
14954	10423358	NM_177597 // March11 // membrane-associated ring finger (C3HC4) 11 // 15 B1 // 211147	NM_177597	2012-03-11	membrane-associated ring finger (C3HC4) 11	-2.41177	0.0276481	1	8.18517	8.54774	8.40063	7.31309	7.2227	6.78748
22938	10498653	NM_133675 // 1110032A04Rik // RIKEN cDNA 1110032A04 gene // 3 E3 // 66183 /// NM_001164	NM_133675	1110032A04Rik	RIKEN cDNA 1110032A04 gene	-2.48264	0.0100982	1	8.64431	8.60824	8.78941	7.51952	7.36619	7.22063
7587	10354792	NR_004860 // 1110034B05Rik // RIKEN cDNA 1110034B05 gene // 1 C1.3 // 68736 /// NM_0010	NR_004860	1110034B05Rik	RIKEN cDNA 1110034B05 gene	-1.51588	0.0122079	1	8.4325	8.64709	8.64794	7.84855	7.92376	8.15474
16144	10435004	BC023715 // 1500031L02Rik // RIKEN cDNA 1500031L02 gene // 16 B2 // 66994 /// NM_025892	BC023715	1500031L02Rik	RIKEN cDNA 1500031L02 gene	-1.51503	0.0125305	1	8.83505	8.9755	8.87542	8.13001	8.35563	8.40229
16552	10438815	NM_177718 // 1600021P15Rik // RIKEN cDNA 1600021P15 gene // 16 B2 // 239796 /// ENSMUST	NM_177718	1600021P15Rik	RIKEN cDNA 1600021P15 gene	-2.00882	0.0141797	1	10.4338	10.6348	10.6464	9.6654	9.54886	9.4817
7561	10354529	BC048645 // 1700019D03Rik // RIKEN cDNA 1700019D03 gene // 1 C1.1 // 67080 /// NM_14495	BC048645	1700019D03Rik	RIKEN cDNA 1700019D03 gene	-1.8322	0.0129119	1	10.2832	10.6139	10.6723	9.59929	9.58925	9.76012
19393	10465494	NM_001039494 // 1700019N12Rik // RIKEN cDNA 1700019N12 gene // 19 A // 67077 /// BC1720	NM_001039494	1700019N12Rik	RIKEN cDNA 1700019N12 gene	-2.41829	0.0164232	1	7.61136	7.70925	7.78304	6.63424	6.1608	6.48664
15784	10431140	NM_001163145 // 1810041L15Rik // RIKEN cDNA 1810041L15 gene // 15 E2 // 72301 /// ENSMU	NM_001163145	1810041L15Rik	RIKEN cDNA 1810041L15 gene	-1.66294	0.0280044	1	11.5387	11.6547	11.578	10.924	10.6702	10.976
27099	10538408	BC042507 // 2410066E13Rik // RIKEN cDNA 2410066E13 gene // 6 B3 // 68235 /// ENSMUST000	BC042507	2410066E13Rik	RIKEN cDNA 2410066E13 gene	-2.49261	0.0318011	1	10.0792	10.4951	10.448	9.22566	9.05646	8.78721
24363	10511803	NM_029840 // 2610029I01Rik // RIKEN cDNA 2610029I01 gene // 4 A3 // 77032 /// ENSMUST00	NM_029840	2610029I01Rik	RIKEN cDNA 2610029I01 gene	-1.5742	0.0029752	1	9.60813	9.86304	9.84838	9.0239	9.16201	9.16977
16018	10433709	BC022741 // 2900011O08Rik // RIKEN cDNA 2900011O08 gene // 16 A1 // 67254 /// NM_144518	BC022741	2900011O08Rik	RIKEN cDNA 2900011O08 gene	-1.55621	0.0115436	1	11.7713	11.8141	11.7518	11.0091	11.1854	11.2286
26522	10532669	NM_172884 // 2900026A02Rik // RIKEN cDNA 2900026A02 gene // 5 F // 243219 /// ENSMUST00	NM_172884	2900026A02Rik	RIKEN cDNA 2900026A02 gene	-1.57365	0.0263552	1	7.66753	7.73926	7.66367	7.06399	6.87738	7.16674
18324	10455292	ENSMUST00000096572 // 2900055J20Rik // RIKEN cDNA 2900055J20 gene // 18 B3 // 73001	ENSMUST00000096572	2900055J20Rik	RIKEN cDNA 2900055J20 gene	-2.28355	0.0212283	1	8.6385	9.18557	9.25477	7.78448	7.73604	7.98448
12204	10399581	AK148766 // 3110053B16Rik // RIKEN cDNA 3110053B16 gene // 12 A1.2 // 382686 /// XM_001	AK148766	3110053B16Rik	RIKEN cDNA 3110053B16 gene	-1.55646	0.0476744	1	8.37876	8.91711	8.57057	7.94809	8.00071	8.00283
32072	10580365	NM_025722 // 4921524J17Rik // RIKEN cDNA 4921524J17 gene // 8 C3 // 66714 /// NR_033144	NM_025722	4921524J17Rik	RIKEN cDNA 4921524J17 gene	-1.82673	0.033884	1	9.35005	9.28588	9.47635	8.67457	8.09009	8.73984
22127	10491329	NR_027966 // 4930429B21Rik // RIKEN cDNA 4930429B21 gene // 3 A3 // 67576 /// NM_009517	NR_027966	4930429B21Rik	RIKEN cDNA 4930429B21 gene	-2.2451	0.00522404	1	8.58356	8.84293	9.21198	7.41032	7.82592	7.9019
23559	10504148	NR_033123 // 4933409K07Rik // RIKEN cDNA 4933409K07 gene // 4 A5 // 108816 /// BC059060	NR_033123	4933409K07Rik	RIKEN cDNA 4933409K07 gene	-1.59903	0.00551638	1	10.8834	10.8967	10.8904	10.2908	10.225	10.1231
24431	10512327	NR_033123 // 4933409K07Rik // RIKEN cDNA 4933409K07 gene // 4 A5 // 108816 /// NM_00116	NR_033123	4933409K07Rik	RIKEN cDNA 4933409K07 gene	-1.61867	0.00709943	1	10.5389	10.5524	10.5466	9.92934	9.88527	9.73887
23558	10504139	NR_033123 // 4933409K07Rik // RIKEN cDNA 4933409K07 gene // 4 A5 // 108816 /// BC072647	NR_033123	4933409K07Rik	RIKEN cDNA 4933409K07 gene	-1.61512	0.00957315	1	10.463	10.4882	10.4774	9.89193	9.79137	9.67038
23565	10504178	NR_033123 // 4933409K07Rik // RIKEN cDNA 4933409K07 gene // 4 A5 // 108816 /// BC059060	NR_033123	4933409K07Rik	RIKEN cDNA 4933409K07 gene	-1.59822	0.00635707	1	10.8712	10.8855	10.886	10.2852	10.2155	10.1126
23563	10504169	NR_033123 // 4933409K07Rik // RIKEN cDNA 4933409K07 gene // 4 A5 // 108816 /// BC072647	NR_033123	4933409K07Rik	RIKEN cDNA 4933409K07 gene	-1.61573	0.00760926	1	10.5883	10.6066	10.607	9.98614	9.94001	9.7992
23564	10504172	NR_033123 // 4933409K07Rik // RIKEN cDNA 4933409K07 gene // 4 A5 // 108816 /// BC072647	NR_033123	4933409K07Rik	RIKEN cDNA 4933409K07 gene	-1.61072	0.0117664	1	10.47	10.5122	10.5027	9.92068	9.80658	9.69451
23557	10504137	NR_033123 // 4933409K07Rik // RIKEN cDNA 4933409K07 gene // 4 A5 // 108816 /// ENSMUST0	NR_033123	4933409K07Rik	RIKEN cDNA 4933409K07 gene	-1.6415	0.0187476	1	9.55381	9.43754	9.59519	8.93496	8.82493	8.6816
23570	10504201	NR_033123 // 4933409K07Rik // RIKEN cDNA 4933409K07 gene // 4 A5 // 108816 /// ENSMUST0	NR_033123	4933409K07Rik	RIKEN cDNA 4933409K07 gene	-1.6415	0.0187476	1	9.55381	9.43754	9.59519	8.93496	8.82493	8.6816
24434	10512350	NR_033123 // 4933409K07Rik // RIKEN cDNA 4933409K07 gene // 4 A5 // 108816 /// ENSMUST0	NR_033123	4933409K07Rik	RIKEN cDNA 4933409K07 gene	-1.6415	0.0187476	1	9.55381	9.43754	9.59519	8.93496	8.82493	8.6816
24435	10512352	NR_033123 // 4933409K07Rik // RIKEN cDNA 4933409K07 gene // 4 A5 // 108816 /// ENSMUST0	NR_033123	4933409K07Rik	RIKEN cDNA 4933409K07 gene	-1.6415	0.0187476	1	9.55381	9.43754	9.59519	8.93496	8.82493	8.6816
23247	10501374	NM_001033304 // 5330417C22Rik // RIKEN cDNA 5330417C22 gene // 3 F3 // 229722 /// ENSMU	NM_001033304	5330417C22Rik	RIKEN cDNA 5330417C22 gene	-1.75403	0.00651542	1	9.38591	9.5519	9.64973	8.70655	8.68189	8.76708
22875	10498187	NM_177854 // 6030405A18Rik // RIKEN cDNA 6030405A18 gene // 3 C // 329641 /// ENSMUST00	NM_177854	6030405A18Rik	RIKEN cDNA 6030405A18 gene	-1.7143	0.0260412	1	8.27506	8.16802	8.19234	7.68244	7.14466	7.47547
26004	10527649	BC116246 // 6330406I15Rik // RIKEN cDNA 6330406I15 gene // 5 G3 // 70717 /// NM_027519	BC116246	6330406I15Rik	RIKEN cDNA 6330406I15 gene	-2.56662	0.046289	1	9.17986	9.27243	9.05686	7.34399	7.82519	8.26036
31597	10575993	NM_172286 // 6430548M08Rik // RIKEN cDNA 6430548M08 gene // 8 E1 // 234797 /// NM_00116	NM_172286	6430548M08Rik	RIKEN cDNA 6430548M08 gene	-1.58604	0.0118295	1	10.9007	10.9818	11.0607	10.3667	10.3058	10.2744
24516	10513103	NM_001142965 // 6430704M03Rik // RIKEN cDNA 6430704M03 gene // 4 B3 // 230235 /// ENSMU	NM_001142965	6430704M03Rik	RIKEN cDNA 6430704M03 gene	-1.81546	0.00624304	1	11.6457	11.6998	11.576	10.8638	10.7034	10.7733
16840	10441091	AK078339 // 6530402D11Rik // RIKEN cDNA 6530402D11 gene // --- // 791404	AK078339	6530402D11Rik	RIKEN cDNA 6530402D11 gene	-2.06807	0.0307211	1	9.0996	8.88235	8.99876	7.69999	8.12623	8.00963
26775	10535467	AK035496 // 9530056K15Rik // RIKEN cDNA 9530056K15 gene // 5 G2 // 320650	AK035496	9530056K15Rik	RIKEN cDNA 9530056K15 gene	-1.7981	0.0269317	1	6.7959	6.64046	6.27178	5.76457	5.70016	5.70398
25829	10525893	NM_030210 // Aacs // acetoacetyl-CoA synthetase // 5 F // 78894 /// ENSMUST00000031445	NM_030210	Aacs	acetoacetyl-CoA synthetase	-1.54578	0.0246606	1	10.0114	9.7374	9.55157	9.25186	9.0427	9.1208
30023	10563487	NM_011510 // Abcc8 // ATP-binding cassette, sub-family C (CFTR/MRP), member 8 // 7 B4|7	NM_011510	Abcc8	ATP-binding cassette, sub-family C (CFTR	-1.89964	0.000715506	1	8.83854	8.66838	8.70642	7.86754	7.74786	7.82077
11828	10396148	ENSMUST00000095662 // Abhd12b // abhydrolase domain containing 12B // 12 C2 // 328121	ENSMUST00000095662	Abhd12b	abhydrolase domain containing 12B	-3.60766	0.0277266	1	6.94163	7.56403	7.89672	5.70938	5.50416	5.63565
33300	10591739	NM_001102404 // Acp5 // acid phosphatase 5, tartrate resistant // 9 A3|9 6.0 cM // 1143	NM_001102404	Acp5	acid phosphatase 5, tartrate resistant	-1.53891	0.0311331	1	6.65879	6.71584	6.63729	5.91945	5.98668	6.24005
25293	10520304	NM_001004365 // Actr3b // ARP3 actin-related protein 3 homolog B (yeast) // 5 A3 // 242	NM_001004365	Actr3b	ARP3 actin-related protein 3 homolog B (yeast)	-1.72617	0.020207	1	9.56429	9.63089	9.47668	8.8791	8.61631	8.81373
21205	10482814	NM_001111030 // Acvr1c // activin A receptor, type IC // 2 C1.1 // 269275 /// NM_001033	NM_001111030	Acvr1c	activin A receptor, type IC	-3.03356	0.00625553	1	8.92298	8.79522	8.82263	7.31213	6.97893	7.44673
10393	10381619	NM_001110778 // Adam11 // a disintegrin and metallopeptidase domain 11 // 11 E1|11 60.0	NM_001110778	Adam11	a disintegrin and metallopeptidase domain 11	-1.7108	0.00687814	1	10.3992	10.4439	10.4222	9.73731	9.66736	9.53662
26361	10531193	NM_177872 // Adamts3 // a disintegrin-like and metallopeptidase (reprolysin type) with	NM_177872	Adamts3	a disintegrin-like and metallopeptidase (reprolysin type) with	-1.68001	0.000715164	1	9.39358	9.02673	9.16125	8.62957	8.318	8.38858
26359	10531189	NM_177872 // Adamts3 // a disintegrin-like and metallopeptidase (reprolysin type) with	NM_177872	Adamts3	a disintegrin-like and metallopeptidase (reprolysin type) with	-1.58785	0.00271436	1	8.30781	8.02439	7.97661	7.68268	7.28819	7.33672
26363	10531197	NM_177872 // Adamts3 // a disintegrin-like and metallopeptidase (reprolysin type) with	NM_177872	Adamts3	a disintegrin-like and metallopeptidase (reprolysin type) with	-1.57949	0.0127502	1	8.94973	8.56299	8.75662	8.3654	7.97877	7.94679
26357	10531185	NM_177872 // Adamts3 // a disintegrin-like and metallopeptidase (reprolysin type) with	NM_177872	Adamts3	a disintegrin-like and metallopeptidase (reprolysin type) with	-1.60999	0.00603778	1	8.34222	8.12441	8.09592	7.62221	7.36544	7.51374
26356	10531183	NM_177872 // Adamts3 // a disintegrin-like and metallopeptidase (reprolysin type) with	NM_177872	Adamts3	a disintegrin-like and metallopeptidase (reprolysin type) with	-1.75232	0.0292597	1	8.77278	8.38586	8.55715	8.23921	7.38301	7.66577
26360	10531191	NM_177872 // Adamts3 // a disintegrin-like and metallopeptidase (reprolysin type) with	NM_177872	Adamts3	a disintegrin-like and metallopeptidase (reprolysin type) with	-1.78981	0.00534735	1	9.07345	8.81415	8.95945	8.31421	7.85321	8.16022
26365	10531201	NM_177872 // Adamts3 // a disintegrin-like and metallopeptidase (reprolysin type) with	NM_177872	Adamts3	a disintegrin-like and metallopeptidase (reprolysin type) with	-1.71403	0.0203766	1	8.65288	8.29931	8.53048	7.9039	7.70135	7.54523
26358	10531187	NM_177872 // Adamts3 // a disintegrin-like and metallopeptidase (reprolysin type) with	NM_177872	Adamts3	a disintegrin-like and metallopeptidase (reprolysin type) with	-1.65633	0.0386357	1	9.10457	9.00941	8.97633	8.5987	8.0025	8.30514
26355	10531181	NM_177872 // Adamts3 // a disintegrin-like and metallopeptidase (reprolysin type) with	NM_177872	Adamts3	a disintegrin-like and metallopeptidase (reprolysin type) with	-1.61985	0.00611965	1	8.20409	8.13049	8.1769	7.5847	7.32867	7.51052
26350	10531166	NM_177872 // Adamts3 // a disintegrin-like and metallopeptidase (reprolysin type) with	NM_177872	Adamts3	a disintegrin-like and metallopeptidase (reprolysin type) with	-1.57153	0.0464663	1	7.84121	7.8977	8.00342	7.40851	6.96976	7.40756
26354	10531179	NM_177872 // Adamts3 // a disintegrin-like and metallopeptidase (reprolysin type) with	NM_177872	Adamts3	a disintegrin-like and metallopeptidase (reprolysin type) with	-1.77738	0.0498653	1	7.49739	7.58649	7.73056	6.98602	6.40988	6.92929
26362	10531195	NM_177872 // Adamts3 // a disintegrin-like and metallopeptidase (reprolysin type) with	NM_177872	Adamts3	a disintegrin-like and metallopeptidase (reprolysin type) with	-1.59374	0.0258739	1	8.66133	8.42022	8.80428	8.10221	7.8551	7.91126
26351	10531173	NM_177872 // Adamts3 // a disintegrin-like and metallopeptidase (reprolysin type) with	NM_177872	Adamts3	a disintegrin-like and metallopeptidase (reprolysin type) with	-1.74347	0.0461525	1	7.45382	7.26414	7.44745	6.78674	6.10843	6.86435
9231	10370303	NR_004429 // Adarb1 // adenosine deaminase, RNA-specific, B1 // 10 41.4 cM // 110532 //	NR_004429	Adarb1	adenosine deaminase, RNA-specific, B1	-2.1969	0.0201952	1	12.0721	12.2924	12.3493	11.2639	11.008	11.0355
12635	10403396	NM_052977 // Adarb2 // adenosine deaminase, RNA-specific, B2 // 13 A1 // 94191 /// ENSM	NM_052977	Adarb2	adenosine deaminase, RNA-specific, B2	-3.90742	0.037487	1	9.57549	10.1432	10.1847	8.37054	7.63554	7.99866
9621	10374202	NM_009622 // Adcy1 // adenylate cyclase 1 // 11 A2 // 432530 /// ENSMUST00000020706 //	NM_009622	Adcy1	adenylate cyclase 1	-2.04044	0.0434275	1	11.387	11.2359	11.2091	10.4691	9.77976	10.4965
8565	10364030	NM_009630 // Adora2a // adenosine A2a receptor // --- // 11540 /// ENSMUST00000020395 /	NM_009630	Adora2a	adenosine A2a receptor	-1.65622	0.0398453	1	6.62621	6.46675	5.89388	5.74263	5.59499	5.46553
10759	10385353	NM_007416 // Adra1b // adrenergic receptor, alpha 1b // 11 B1.1|11 19.0 cM // 11548 ///	NM_007416	Adra1b	adrenergic receptor, alpha 1b	-1.85238	0.020619	1	7.94158	8.1115	8.24908	7.23845	6.97257	7.42299
21744	10487886	NM_013460 // Adra1d // adrenergic receptor, alpha 1d // 2 F1|2 74.9 cM // 11550 /// ENS	NM_013460	Adra1d	adrenergic receptor, alpha 1d	-1.98212	0.0162692	1	7.90377	8.55969	8.30198	7.1303	7.58638	7.08762
20516	10475800	NM_009633 // Adra2b // adrenergic receptor, alpha 2b // 2 F1|2 71.0 cM // 11552 /// ENS	NM_009633	Adra2b	adrenergic receptor, alpha 2b	-3.46087	0.0358238	1	8.85775	8.75271	8.77185	6.67388	6.65939	7.67564
26519	10532630	NM_177078 // Adrbk2 // adrenergic receptor kinase, beta 2 // 5 F|5 60.0 cM // 320129 //	NM_177078	Adrbk2	adrenergic receptor kinase, beta 2	-1.84922	0.0101716	1	9.37827	9.39771	9.45567	8.63449	8.34431	8.5921
22638	10496077	NM_027907 // Agxt2l1 // alanine-glyoxylate aminotransferase 2-like 1 // 3 G3 // 71760 /	NM_027907	Agxt2l1	alanine-glyoxylate aminotransferase 2-like 1	-4.65215	0.0122034	1	8.50141	8.53421	8.51275	6.77446	6.01919	6.10103
12261	10400006	NM_013464 // Ahr // aryl-hydrocarbon receptor // 12 A3|12 18.0 cM // 11622 /// ENSMUST0	NM_013464	Ahr	aryl-hydrocarbon receptor	-1.7805	0.00767691	1	8.2059	8.15662	8.16803	7.22783	7.38314	7.42273
33501	10593499	NM_178906 // AI593442 // expressed sequence AI593442 // 9 A5.3 // 330941 /// BC109328 /	NM_178906	AI593442	expressed sequence AI593442	-1.87918	0.0376826	1	12.2269	12.2248	12.2876	11.3269	10.9948	11.6873
25152	10518947	NM_001099299 // Ajap1 // adherens junction associated protein 1 // 4 E2 // 230959 /// E	NM_001099299	Ajap1	adherens junction associated protein 1	-1.74545	0.0421811	1	11.2019	11.1438	11.0692	10.0971	10.3524	10.5546
33185	10590830	BC119072 // AK129341 // cDNA sequence AK129341 // 9 A1 // 234915 /// ENSMUST00000037397	BC119072	AK129341	cDNA sequence AK129341	-1.88864	0.0460655	1	8.62181	8.98813	9.0251	8.09116	7.99015	7.80169
23692	10505132	NM_001035533 // Akap2 // A kinase (PRKA) anchor protein 2 // 4 B3 // 11641 /// NM_00103	NM_001035533	Akap2	A kinase (PRKA) anchor protein 2	-1.69071	0.00510321	1	10.3656	10.49	10.434	9.71513	9.66321	9.63836
18753	10459455	NM_001037294 // Alpk2 // alpha-kinase 2 // 18 E1 // 225638 /// ENSMUST00000035548 // Al	NM_001037294	Alpk2	alpha-kinase 2	-2.33485	0.0472854	1	5.50774	6.11713	6.41327	4.82652	4.71189	4.82974
22483	10494441	NM_001024851 // Ankrd34a // ankyrin repeat domain 34A // 3 F2.1 // 545554 /// ENSMUST00	NM_001024851	Ankrd34a	ankyrin repeat domain 34A	-1.50747	0.00263599	1	8.4763	8.68777	8.70016	7.85607	8.06287	8.16889
8745	10365682	NM_001128086 // Anks1b // ankyrin repeat and sterile alpha motif domain containing 1B /	NM_001128086	Anks1b	ankyrin repeat and sterile alpha motif domain containing 1B	-1.64311	0.020992	1	11.0348	11.227	11.2624	10.4979	10.3249	10.5521
21580	10485745	NM_001128103 // Ano3 // anoctamin 3 // 2 E3|2 // 228432 /// ENSMUST00000099623 // Ano3	NM_001128103	Ano3	anoctamin 3	-1.56692	0.0410311	1	7.23292	7.52658	6.68869	6.68313	6.61091	6.21036
28898	10553477	NM_177694 // Ano5 // anoctamin 5 // 7 B5 // 233246 /// ENSMUST00000043944 // Ano5 // an	NM_177694	Ano5	anoctamin 5	-1.74597	0.00772601	1	6.3438	6.55064	6.37197	5.47135	5.6729	5.71008
6763	10346448	NM_023631 // Aox4 // aldehyde oxidase 4 // 1 23.2 cM // 71872 /// ENSMUST00000040442 //	NM_023631	Aox4	aldehyde oxidase 4	-1.72588	0.0142963	1	6.49198	6.56169	6.45902	5.64557	5.64721	5.85791
18638	10458355	NM_146085 // Apbb3 // amyloid beta (A4) precursor protein-binding, family B, member 3 /	NM_146085	Apbb3	amyloid beta (A4) precursor protein-binding, family B, member 3	-1.5427	0.00732144	1	8.71969	8.65537	8.7115	8.08916	7.93934	8.18168
32498	10584124	NM_177379 // Arhgap32 // Rho GTPase activating protein 32 // 9 A4 // 330914 /// AY19428	NM_177379	Arhgap32	Rho GTPase activating protein 32	-1.56006	0.0302981	1	10.8939	11.0368	11.0075	10.415	10.1748	10.4236
29259	10556463	NM_007489 // Arntl // aryl hydrocarbon receptor nuclear translocator-like // 7 F2-F3|7	NM_007489	Arntl	aryl hydrocarbon receptor nuclear translocator-like	-1.55656	0.00592108	1	8.81823	8.85867	8.78936	8.20153	8.1261	8.22354
33874	10597323	NM_033264 // Arpp21 // cyclic AMP-regulated phosphoprotein, 21 // 9 F3 // 74100 /// NM_	NM_033264	Arpp21	cyclic AMP-regulated phosphoprotein, 21	-1.73199	0.0131471	1	10.451	10.407	10.3984	9.56061	9.79796	9.52053
15813	10431601	NM_009713 // Arsa // arylsulfatase A // 15 E // 11883 /// ENSMUST00000023292 // Arsa //	NM_009713	Arsa	arylsulfatase A	-1.52634	0.0323038	1	8.72042	8.60675	8.71169	8.16396	7.78082	8.26386
11689	10394862	NM_001135192 // Asap2 // ArfGAP with SH3 domain, ankyrin repeat and PH domain 2 // 12 A	NM_001135192	Asap2	ArfGAP with SH3 domain, ankyrin repeat and PH domain 2	-1.64785	0.0256863	1	9.80717	9.93571	9.91365	9.19596	8.97978	9.31903
26878	10536324	NM_023048 // Asb4 // ankyrin repeat and SOCS box-containing 4 // 6 A1|6 0.6 cM // 65255	NM_023048	Asb4	ankyrin repeat and SOCS box-containing 4	-2.2267	0.0439613	1	7.43434	8.07301	8.27335	6.7779	6.62558	6.91249
24582	10513776	NM_207109 // Astn2 // astrotactin 2 // --- // 56079 /// NM_019514 // Astn2 // astrotact	NM_207109	Astn2	astrotactin 2	-1.59504	0.0182462	1	10.1864	10.1844	10.175	9.65717	9.33911	9.52873
6976	10348866	NM_174874 // Atg4b // autophagy-related 4B (yeast) // 1 D // 66615 /// ENSMUST000000275	NM_174874	Atg4b	autophagy-related 4B (yeast)	-1.57567	0.0364323	1	8.71419	8.86913	8.86405	8.03254	8.4479	7.99904
30741	10567879	NM_007504 // Atp2a1 // ATPase, Ca++ transporting, cardiac muscle, fast twitch 1 // 7 F3	NM_007504	Atp2a1	ATPase, Ca++ transporting, cardiac muscle, fast twitch 1	-3.27806	0.0312633	1	7.72751	8.21538	8.13704	6.62591	6.28864	6.02685
8775	10366004	NM_026482 // Atp2b1 // ATPase, Ca++ transporting, plasma membrane 1 // 10 C3 // 67972 /	NM_026482	Atp2b1	ATPase, Ca++ transporting, plasma membrane 1	-1.60281	0.015558	1	12.8938	12.9675	13.0288	12.3846	12.2113	12.2524
23904	10507203	NM_181040 // Atpaf1 // ATP synthase mitochondrial F1 complex assembly factor 1 // 4 D1	NM_181040	Atpaf1	ATP synthase mitochondrial F1 complex assembly factor 1	-1.98924	0.0335386	1	10.9191	11.1431	11.3118	10.0901	10.3596	9.94764
20625	10476817	NM_181040 // Atpaf1 // ATP synthase mitochondrial F1 complex assembly factor 1 // 4 D1	NM_181040	Atpaf1	ATP synthase mitochondrial F1 complex assembly factor 1	-1.96532	0.0448108	1	11.4011	11.6278	11.8359	10.6272	10.8791	10.4342
19279	10464251	NM_181415 // Atrnl1 // attractin like 1 // 19 D2 // 226255 /// ENSMUST00000077282 // At	NM_181415	Atrnl1	attractin like 1	-2.00166	0.00275145	1	11.3439	11.165	11.1533	10.2772	10.1252	10.2562
10944	10386965	NM_175003 // AU040829 // expressed sequence AU040829 // 11 B3 // 216831 /// NM_00109928	NM_175003	AU040829	expressed sequence AU040829	-1.61545	0.00324534	1	10.473	10.4438	10.3699	9.70673	9.76579	9.73837
19634	10467739	NM_027106 // Avpi1 // arginine vasopressin-induced 1 // 19 C3 // 69534 /// ENSMUST00000	NM_027106	Avpi1	arginine vasopressin-induced 1	-2.07509	0.018558	1	9.1476	9.16156	9.16329	8.09228	7.85744	8.3632
7130	10350473	NM_020025 // B3galt2 // UDP-Gal:betaGlcNAc beta 1,3-galactosyltransferase, polypeptide	NM_020025	B3galt2	UDP-Gal:betaGlcNAc beta 1,3-galactosyltransferase, polypeptide	-1.62373	0.00669071	1	10.142	10.1239	10.2493	9.37888	9.53933	9.49906
6974	10348858	NM_016778 // Bok // BCL2-related ovarian killer protein // 1 D // 51800 /// ENSMUST0000	NM_016778	Bok	BCL2-related ovarian killer protein	-3.08994	0.0150002	1	9.99054	10.3216	10.2065	8.73597	8.37488	8.52505
33832	10596880	NM_007567 // Bsn // bassoon // 9 F|9 60.0 cM // 12217 /// ENSMUST00000035208 // Bsn //	NM_007567	Bsn	bassoon	-1.9544	0.0218778	1	9.96182	10.1178	9.95598	8.98376	8.90512	9.24655
33527	10593856	NM_172924 // C230081A13Rik // RIKEN cDNA C230081A13 gene // 9 B // 244895 /// ENSMUST00	NM_172924	C230081A13Rik	RIKEN cDNA C230081A13 gene	-1.95231	0.00996585	1	10.6281	10.8155	10.9389	9.83708	9.68891	9.96096
33611	10594747	NM_001081314 // C2cd4b // C2 calcium-dependent domain containing 4B // 9 D // 75697	NM_001081314	C2cd4b	C2 calcium-dependent domain containing 4B	-2.25462	0.0420295	1	6.84549	7.501	7.51735	6.16922	6.07158	6.10439
31354	10573348	NM_007578 // Cacna1a // calcium channel, voltage-dependent, P/Q type, alpha 1A subunit	NM_007578	Cacna1a	calcium channel, voltage-dependent, P	-1.56997	0.00630461	1	10.9875	11.0742	11.0437	10.2502	10.5164	10.3866
28134	10547322	NM_001159533 // Cacna1c // calcium channel, voltage-dependent, L type, alpha 1C subunit	NM_001159533	Cacna1c	calcium channel, voltage-dependent, L type, alpha 1C subunit	-1.93775	0.00778537	1	10.3765	10.4356	10.4521	9.54499	9.31878	9.53729
11222	10389929	NM_009783 // Cacna1g // calcium channel, voltage-dependent, T type, alpha 1G subunit //	NM_009783	Cacna1g	calcium channel, voltage-dependent, T type, alpha 1G subunit	-1.99119	0.00481554	1	11.6546	11.5945	11.5542	10.6309	10.4989	10.6926
25252	10519855	NM_001110843 // Cacna2d1 // calcium channel, voltage-dependent, alpha2/delta subunit 1	NM_001110843	Cacna2d1	calcium channel, voltage-dependent, alpha2	-2.20498	0.00487581	1	11.478	11.6751	11.7935	10.4951	10.4774	10.5518
25251	10519815	NM_001110843 // Cacna2d1 // calcium channel, voltage-dependent, alpha2/delta subunit 1	NM_001110843	Cacna2d1	calcium channel, voltage-dependent, alpha2	-2.42049	0.00491374	1	11.1869	11.3379	11.4132	10.0849	10.0163	10.0109
11457	10392374	NM_080644 // Cacng5 // calcium channel, voltage-dependent, gamma subunit 5 // 11 E1 //	NM_080644	Cacng5	calcium channel, voltage-dependent, gamma subunit 5	-1.9854	0.0301766	1	10.5563	10.603	10.4339	9.79278	9.2671	9.56503
20949	10479852	NM_177343 // Camk1d // calcium/calmodulin-dependent protein kinase ID // 2 A1 // 227541	NM_177343	Camk1d	calcium	-1.82214	0.022999	1	10.225	10.6687	10.6311	9.5011	9.92835	9.49845
18403	10456021	NM_177407 // Camk2a // calcium/calmodulin-dependent protein kinase II alpha // 18 E1|18	NM_177407	Camk2a	calcium	-1.64829	0.0223139	1	12.4108	12.3292	12.3193	11.5524	11.5292	11.8148
18250	10454632	NM_009793 // Camk4 // calcium/calmodulin-dependent protein kinase IV // 18 B1|18 12.0 c	NM_009793	Camk4	calcium	-2.16592	0.033942	1	10.9516	11.2208	11.118	10.2582	9.90151	9.78576
26610	10533529	NM_145358 // Camkk2 // calcium/calmodulin-dependent protein kinase kinase 2, beta // 5	NM_145358	Camkk2	calcium	-1.75523	0.00408938	1	9.45862	9.35107	9.35284	8.5432	8.59883	8.58553
12830	10404913	NM_026056 // Cap2 // CAP, adenylate cyclase-associated protein, 2 (yeast) // 13 A5 // 6	NM_026056	Cap2	CAP, adenylate cyclase-associated protein, 2 (yeast)	-1.77088	0.0359168	1	11.506	11.3418	11.3663	10.4186	10.489	10.8331
16480	10438220	NM_030558 // Car15 // carbonic anhydrase 15 // 16 A3 // 80733 /// ENSMUST00000118960 //	NM_030558	Car15	carbonic anhydrase 15	-1.76507	0.0219872	1	6.63	6.7285	6.66293	5.78799	5.70671	6.06755
31476	10574480	NM_053070 // Car7 // carbonic anhydrase 7 // 8 D1 // 12354 /// ENSMUST00000056051 // Ca	NM_053070	Car7	carbonic anhydrase 7	-2.89729	0.028734	1	9.08939	9.41734	9.43239	8.06363	7.76182	7.50956
9146	10369276	NM_001033259 // Ccdc109a // coiled-coil domain containing 109A // 10 B4 // 215999 /// E	NM_001033259	Ccdc109a	coiled-coil domain containing 109A	-1.66836	0.0218247	1	9.80454	9.9991	10.004	9.26519	9.24586	9.08129
9619	10374185	NM_146014 // Ccm2 // cerebral cavernous malformation 2 homolog (human) // 11 A1 // 2165	NM_146014	Ccm2	cerebral cavernous malformation 2 homolog (human)	-1.53994	0.0192687	1	9.83119	9.91875	9.88991	9.38229	9.2287	9.16024
11490	10392839	NM_172050 // Cd300e // CD300e antigen // 11 E2 // 217306 /// ENSMUST00000062787 // Cd30	NM_172050	Cd300e	CD300e antigen	-1.60506	0.0208632	1	6.19756	6.09921	5.98279	5.41495	5.31622	5.50051
18097	10453049	NM_026514 // Cdc42ep3 // CDC42 effector protein (Rho GTPase binding) 3 // 17 E3 // 2604	NM_026514	Cdc42ep3	CDC42 effector protein (Rho GTPase binding) 3	-1.69908	0.000246884	1	7.84805	7.69598	7.73867	7.05984	6.94751	6.98108
14944	10423258	NM_001008420 // Cdh12 // cadherin 12 // 15 A2|15 9.9 cM // 215654 /// ENSMUST0000007513	NM_001008420	Cdh12	cadherin 12	-1.77389	0.036694	1	10.6931	11.2175	11.2736	9.96014	10.6138	10.1295
14947	10423287	NM_001081299 // Cdh18 // cadherin 18 // 15 A2 // 320865 /// AF068258 // Cdh18 // cadher	NM_001081299	Cdh18	cadherin 18	-1.59235	0.0275235	1	8.22425	8.02893	8.15783	7.32697	7.49179	7.57878
12350	10400748	NM_183294 // Cdkl1 // cyclin-dependent kinase-like 1 (CDC2-related kinase) // 12 C2 //	NM_183294	Cdkl1	cyclin-dependent kinase-like 1 (CDC2-related kinase)	-1.5217	0.032929	1	9.48092	9.33646	9.27954	8.65189	8.81597	8.812
26377	10531304	NM_016912 // Cdkl2 // cyclin-dependent kinase-like 2 (CDC2-related kinase) // 5 E2 // 5	NM_016912	Cdkl2	cyclin-dependent kinase-like 2 (CDC2-related kinase)	-1.57601	0.0376061	1	8.90994	9.0457	8.85399	8.24897	8.16493	8.42691
35241	10607619	NM_001024624 // Cdkl5 // cyclin-dependent kinase-like 5 // X F4 // 382253 /// ENSMUST00	NM_001024624	Cdkl5	cyclin-dependent kinase-like 5	-1.94279	0.0168129	1	12.2245	12.3778	12.4459	11.2615	11.2042	11.7081
22439	10494069	NM_172434 // Celf3 // VCUGBP, Elav-like family member 3 // 3 F2.1 // 78784 /// ENSMUST0	NM_172434	Celf3	VCUGBP, Elav-like family member 3	-1.90601	0.0434057	1	9.29723	9.13678	9.14066	8.2437	7.93725	8.60206
8181	10360460	NM_021350 // Chml // choroideremia-like // 1 H5-H6|1 97.0 cM // 12663 /// ENSMUST000001	NM_021350	Chml	choroideremia-like	-1.76798	0.0318109	1	9.1153	9.27016	9.56246	8.24781	8.72798	8.50582
23035	10499643	NM_009602 // Chrnb2 // cholinergic receptor, nicotinic, beta polypeptide 2 (neuronal) /	NM_009602	Chrnb2	cholinergic receptor, nicotinic, beta polypeptide 2 (neuronal)	-1.77093	0.0252646	1	10.7468	10.8709	10.7853	9.73834	9.97054	10.2206
29907	10562408	NM_175140 // Chst8 // carbohydrate (N-acetylgalactosamine 4-0) sulfotransferase 8 // 7	NM_175140	Chst8	carbohydrate (N-acetylgalactosamine 4-0) sulfotransferase 8	-2.06918	0.00956201	1	9.85989	10.082	10.0968	8.93367	8.82761	9.13024
25734	10524790	NM_007708 // Cit // citron // 5 F // 12704 /// ENSMUST00000051704 // Cit // citron // 5	NM_007708	Cit	citron	-1.61918	0.0158507	1	11.1131	11.1799	11.1226	10.4982	10.3077	10.5239
26027	10527965	NM_022890 // Cldn12 // claudin 12 // 5 A1 // 64945 /// ENSMUST00000060947 // Cldn12 //	NM_022890	Cldn12	claudin 12	-1.67952	0.0286428	1	9.79315	9.73125	9.67982	9.02732	8.76849	9.16425
26979	10537406	NM_001101507 // Clec2l // C-type lectin domain family, member L // 6 B1 // 665180 /// E	NM_001101507	Clec2l	C-type lectin domain family, member L	-1.6568	0.0405782	1	11.6599	11.9989	11.9341	11.1985	11.2606	10.9486
12525	10402473	NM_053155 // Clmn // calmin // 12 F1 // 94040 /// NM_001040682 // Clmn // calmin // 12	NM_053155	Clmn	calmin	-2.13221	0.019389	1	10.8939	11.0271	11.0472	10.0446	9.64838	9.99817
7342	10352358	NM_028408 // Cnih3 // cornichon homolog 3 (Drosophila) // 1 H4 // 72978 /// NM_00116021	NM_028408	Cnih3	cornichon homolog 3 (Drosophila)	-3.30235	0.0152484	1	10.7222	11.2358	11.1737	9.41074	9.41458	9.1359
35236	10607562	NM_177751 // Cnksr2 // connector enhancer of kinase suppressor of Ras 2 // X F4 // 2456	NM_177751	Cnksr2	connector enhancer of kinase suppressor of Ras 2	-1.66698	0.00380948	1	10.5397	10.6618	10.6665	9.85598	9.96183	9.83848
19196	10463265	NM_031396 // Cnnm1 // cyclin M1 // 19 C3|19 35.0 cM // 83674 /// ENSMUST00000026195 //	NM_031396	Cnnm1	cyclin M1	-1.62424	0.0214833	1	10.591	10.5959	10.5183	9.70799	9.9016	9.99631
27335	10540359	NM_001109749 // Cntn4 // contactin 4 // 6 E2 // 269784 /// NM_173004 // Cntn4 // contac	NM_001109749	Cntn4	contactin 4	-1.64343	0.0150768	1	10.1173	10.0673	10.1308	9.26588	9.51874	9.38064
20917	10479510	NM_028518 // Col20a1 // collagen, type XX, alpha 1 // 2 H4 // 73368 /// ENSMUST00000108	NM_028518	Col20a1	collagen, type XX, alpha 1	-1.6806	0.00470822	1	6.56306	6.85087	6.84692	5.91578	6.03611	6.06203
33572	10594301	NM_175484 // Coro2b // coronin, actin binding protein, 2B // 9 B // 235431 /// ENSMUST0	NM_175484	Coro2b	coronin, actin binding protein, 2B	-1.7699	0.0385398	1	11.1199	11.2559	11.2315	10.6293	10.2614	10.2456
30802	10568369	NM_009943 // Cox6a2 // cytochrome c oxidase, subunit VI a, polypeptide 2 // 7 F3|7 61.0	NM_009943	Cox6a2	cytochrome c oxidase, subunit VI a, polypeptide 2	-1.77926	0.0388331	1	8.52579	8.78946	8.61857	7.78362	7.63169	8.02469
32972	10588380	NM_028719 // Cpne4 // copine IV // 9 F1 // 74020 /// ENSMUST00000057742 // Cpne4 // cop	NM_028719	Cpne4	copine IV	-1.90165	0.0206142	1	10.1956	10.0656	10.0997	9.47467	8.88374	9.22073
27354	10540599	NM_170673 // Cpne9 // copine family member IX // 6 E3 // 211232 /// ENSMUST00000041203	NM_170673	Cpne9	copine family member IX	-2.05898	0.0357763	1	11.3359	11.4431	11.3281	10.5908	10.014	10.3765
25393	10521498	NM_007765 // Crmp1 // collapsin response mediator protein 1 // 5 B3|5 21.0 cM // 12933	NM_007765	Crmp1	collapsin response mediator protein 1	-1.55988	0.0177181	1	11.4175	11.3685	11.3092	10.7991	10.567	10.8048
21515	10485170	NM_009963 // Cry2 // cryptochrome 2 (photolyase-like) // 2 E // 12953 /// NM_001113333	NM_009963	Cry2	cryptochrome 2 (photolyase-like)	-1.63498	0.0224409	1	9.70705	9.87518	9.75623	9.15294	8.95799	9.0997
27654	10543273	NM_080285 // Cttnbp2 // cortactin binding protein 2 // 6 A2 // 30785 /// ENSMUST0000009	NM_080285	Cttnbp2	cortactin binding protein 2	-2.08675	0.00366383	1	10.1567	10.1332	10.2268	9.22169	8.9866	9.12463
26600	10533401	ENSMUST00000111752 // Cux2 // cut-like homeobox 2 // 5 F|5 71.0 cM // 13048	ENSMUST00000111752	Cux2	cut-like homeobox 2	-1.5925	0.0235631	1	9.68477	9.9793	9.86579	9.22329	9.20264	9.09004
26601	10533403	NM_007804 // Cux2 // cut-like homeobox 2 // 5 F|5 71.0 cM // 13048 /// ENSMUST000000863	NM_007804	Cux2	cut-like homeobox 2	-1.58297	0.0217051	1	8.59017	8.79786	8.77154	8.12002	8.08095	7.97069
12025	10398224	NM_010010 // Cyp46a1 // cytochrome P450, family 46, subfamily a, polypeptide 1 // 12 F2	NM_010010	Cyp46a1	cytochrome P450, family 46, subfamily a, polypeptide 1	-1.93285	0.00492756	1	11.5011	11.614	11.5681	10.5477	10.5486	10.7347
17124	10443898	NM_134127 // Cyp4f15 // cytochrome P450, family 4, subfamily f, polypeptide 15 // 17 B1	NM_134127	Cyp4f15	cytochrome P450, family 4, subfamily f, polypeptide 15	-1.92748	0.00346706	1	8.62037	8.24669	8.38906	7.57781	7.29808	7.54008
27727	10544062	NM_194061 // D630045J12Rik // RIKEN cDNA D630045J12 gene // 6 B1 // 330286 /// ENSMUST0	NM_194061	D630045J12Rik	RIKEN cDNA D630045J12 gene	-1.53222	0.0156072	1	10.261	10.4068	10.3258	9.80054	9.72417	9.62201
19441	10465943	NM_198114 // Dagla // diacylglycerol lipase, alpha // 19 A // 269060 /// ENSMUST0000003	NM_198114	Dagla	diacylglycerol lipase, alpha	-1.90221	0.00675288	1	10.8659	10.8661	10.828	9.94104	9.80432	10.0316
24584	10513805	NM_019967 // Dbc1 // deleted in bladder cancer 1 (human) // 4 C2 // 56710 /// ENSMUST00	NM_019967	Dbc1	deleted in bladder cancer 1 (human)	-1.71068	0.00301713	1	11.9234	12.0086	12.0692	11.194	11.1488	11.3347
32296	10582551	NM_028146 // Dbndd1 // dysbindin (dystrobrevin binding protein 1) domain containing 1 /	NM_028146	Dbndd1	dysbindin (dystrobrevin binding protein 1) domain containing 1	-2.63556	0.00917768	1	10.0398	10.293	10.0703	8.88758	8.67591	8.64528
8095	10359734	NM_028759 // Dcaf6 // DDB1 and CUL4 associated factor 6 // 1 H2 // 74106 /// ENSMUST000	NM_028759	Dcaf6	DDB1 and CUL4 associated factor 6	-1.53884	0.0300877	1	9.75757	9.79951	9.76863	9.13808	8.98534	9.33677
22985	10499138	NM_027539 // Dclk2 // doublecortin-like kinase 2 // 3 F1 // 70762 /// ENSMUST0000002971	NM_027539	Dclk2	doublecortin-like kinase 2	-1.65163	0.047168	1	10.2465	10.496	10.5035	9.81472	9.50055	9.75905
14165	10415832	NM_001039125 // Defb47 // defensin beta 47 // 14 D1|14 // 654465 /// ENSMUST00000100492	NM_001039125	Defb47	defensin beta 47	-1.95505	0.00993282	1	6.991	7.12282	7.02692	5.94259	6.04341	6.25313
14812	10421774	NM_001081336 // Dgkh // diacylglycerol kinase, eta // 14 D3 // 380921 /// ENSMUST000000	NM_001081336	Dgkh	diacylglycerol kinase, eta	-1.90067	0.0124451	1	9.72987	9.90427	9.7419	8.97499	8.78916	8.83237
27722	10543967	NM_001081206 // Dgki // diacylglycerol kinase, iota // 6 B1 // 320127 /// ENSMUST000001	NM_001081206	Dgki	diacylglycerol kinase, iota	-1.95498	0.00935	1	9.18401	9.29751	9.25015	8.33765	8.14479	8.34776
30835	10568651	NM_133941 // Dhx32 // DEAH (Asp-Glu-Ala-His) box polypeptide 32 // 7 F3 // 101437 /// E	NM_133941	Dhx32	DEAH (Asp-Glu-Ala-His) box polypeptide 32	-1.59409	0.001569	1	9.42017	9.47114	9.45297	8.78446	8.81317	8.72845
13390	10409261	NM_001024474 // Diras2 // DIRAS family, GTP-binding RAS-like 2 // 13 A5 // 68203 /// EN	NM_001024474	Diras2	DIRAS family, GTP-binding RAS-like 2	-1.51484	0.0366662	1	10.8968	10.7399	10.6947	10.0846	10.3352	10.1141
33486	10593384	NM_178118 // Dixdc1 // DIX domain containing 1 // 9 B // 330938 /// ENSMUST00000034566	NM_178118	Dixdc1	DIX domain containing 1	-1.78067	0.0115262	1	9.3442	9.57011	9.67037	8.67196	8.72927	8.68618
31836	10578222	NM_015802 // Dlc1 // deleted in liver cancer 1 // 8 A4-B2|8 21.0 cM // 50768 /// ENSMUS	NM_015802	Dlc1	deleted in liver cancer 1	-1.80262	0.0207786	1	9.79219	9.72864	9.70572	8.92123	8.67412	9.08092
34379	10601062	NM_016747 // Dlg3 // discs, large homolog 3 (Drosophila) // X C2 // 53310 /// NM_001177	NM_016747	Dlg3	discs, large homolog 3 (Drosophila)	-1.65466	0.00189438	1	9.65154	9.66611	9.59244	8.88067	8.92257	8.92724
24021	10508253	NM_198618 // Dlgap3 // discs, large (Drosophila) homolog-associated protein 3 // 4 D2.2	NM_198618	Dlgap3	discs, large (Drosophila) homolog-associated protein 3	-1.79673	0.0186085	1	10.309	10.4826	10.3307	9.54295	9.40699	9.63624
23573	10504218	NM_019874 // Dnajb5 // DnaJ (Hsp40) homolog, subfamily B, member 5 // 4 B1 // 56323 ///	NM_019874	Dnajb5	DnaJ (Hsp40) homolog, subfamily B, member 5	-1.99532	0.0328838	1	8.79259	8.8902	8.76732	7.91862	7.52934	8.01229
7823	10357300	NM_199021 // Dpp10 // dipeptidylpeptidase 10 // 1 E2.3 // 269109 /// ENSMUST00000112606	NM_199021	Dpp10	dipeptidylpeptidase 10	-1.75966	0.0153887	1	11.3763	11.246	11.2044	10.4211	10.3713	10.5884
25400	10521583	NM_013503 // Drd5 // dopamine receptor 5 // 5 B3|5 23.0 cM // 13492 /// ENSMUST00000041	NM_013503	Drd5	dopamine receptor 5	-1.74982	0.0278003	1	8.07612	8.10044	7.78193	7.30796	7.50941	6.71951
17695	10449284	NM_013642 // Dusp1 // dual specificity phosphatase 1 // 17 A2-C|17 13.0 cM // 19252 ///	NM_013642	Dusp1	dual specificity phosphatase 1	-2.48575	0.0116655	1	10.4849	10.1376	10.7297	8.94329	8.78786	9.68
11156	10389238	NM_019819 // Dusp14 // dual specificity phosphatase 14 // 11 C|11 48.0 cM // 56405 ///	NM_019819	Dusp14	dual specificity phosphatase 14	-1.85597	0.0135701	1	9.64159	9.73442	9.71451	8.70316	8.68798	9.02287
21846	10488785	NM_007891 // E2f1 // E2F transcription factor 1 // 2 H1|2 84.0 cM // 13555 /// ENSMUST0	NM_007891	E2f1	E2F transcription factor 1	-1.78988	0.0161909	1	8.13025	8.48396	8.43916	7.49187	7.61165	7.43025
21528	10485309	ENSMUST00000099688 // E530001K10Rik // RIKEN cDNA E530001K10 gene // 2 E1|2 // 414123	ENSMUST00000099688	E530001K10Rik	RIKEN cDNA E530001K10 gene	-1.68996	0.0049524	1	6.2852	6.25617	6.06175	5.54332	5.39994	5.38889
23028	10499545	NM_010108 // Efna3 // ephrin A3 // 3 F1|3 48.0 cM // 13638 /// ENSMUST00000029673 // Ef	NM_010108	Efna3	ephrin A3	-2.02422	0.0118523	1	10.2264	10.376	10.2878	8.98859	9.43693	9.41259
16723	10440258	NM_010140 // Epha3 // Eph receptor A3 // 16 C1.3 // 13837 /// ENSMUST00000064405 // Eph	NM_010140	Epha3	Eph receptor A3	-1.97511	0.021275	1	7.439	7.62778	7.31878	6.66905	6.36706	6.40365
7685	10355893	NM_007936 // Epha4 // Eph receptor A4 // 1 C1-C5|1 43.0 cM // 13838 /// ENSMUST00000027	NM_007936	Epha4	Eph receptor A4	-1.7744	0.029524	1	11.6508	11.5359	11.4486	10.5554	10.745	10.8529
23511	10503659	NM_010141 // Epha7 // Eph receptor A7 // 4 A4|4 1.9 cM // 13841 /// NM_001122889 // Eph	NM_010141	Epha7	Eph receptor A7	-1.86909	0.00335625	1	10.6618	10.7189	10.6553	9.74105	9.91513	9.67281
11224	10389990	NM_027984 // Epn3 // epsin 3 // 11 C // 71889 /// BC016454 // Epn3 // epsin 3 // 11 C /	NM_027984	Epn3	epsin 3	-2.52903	0.0273644	1	9.01135	9.07559	9.04886	7.76864	7.30636	8.04505
28139	10547408	NM_053204 // Erc1 // ELKS/RAB6-interacting/CAST family member 1 // 6 F1 // 111173 /// E	NM_053204	Erc1	ELKS	-1.76834	0.0197618	1	8.36298	8.71149	8.82262	7.73088	7.67496	8.02407
28140	10547410	NM_053204 // Erc1 // ELKS/RAB6-interacting/CAST family member 1 // 6 F1 // 111173 /// N	NM_053204	Erc1	ELKS	-1.64171	0.0340862	1	9.94247	9.96898	9.87814	9.28124	8.99675	9.36601
13835	10413461	NM_177814 // Erc2 // ELKS/RAB6-interacting/CAST family member 2 // 14 A3|14 8.0 cM // 2	NM_177814	Erc2	ELKS	-1.62888	0.0181159	1	10.2122	10.4065	10.3193	9.66892	9.53104	9.6264
12148	10399061	NM_028731 // Esyt2 // extended synaptotagmin-like protein 2 // 12 F2|12 59.2 cM // 5263	NM_028731	Esyt2	extended synaptotagmin-like protein 2	-1.58723	0.0387839	1	10.7643	10.8306	10.8466	10.2258	9.89376	10.3224
13619	10411229	NM_010169 // F2r // coagulation factor II (thrombin) receptor // 13 D1|13 47.0 cM // 14	NM_010169	F2r	coagulation factor II (thrombin) receptor	-1.5711	0.0367631	1	8.94129	9.13427	9.22035	8.40505	8.22584	8.7097
12257	10399965	NR_015602 // F730043M19Rik // RIKEN cDNA F730043M19 gene // --- // 320046 /// ENSMUST00	NR_015602	F730043M19Rik	RIKEN cDNA F730043M19 gene	-2.04076	0.0137638	1	8.14632	8.1044	8.1753	7.15037	7.26806	6.92027
24758	10515220	NM_010173 // Faah // fatty acid amide hydrolase // 4 D1|4 56.5 cM // 14073 /// ENSMUST0	NM_010173	Faah	fatty acid amide hydrolase	-1.83055	0.00011569	1	9.41576	9.42527	9.54915	8.55075	8.56435	8.65826
11495	10392894	NM_178035 // Fads6 // fatty acid desaturase domain family, member 6 // 11 E2 // 328035	NM_178035	Fads6	fatty acid desaturase domain family, member 6	-1.73677	0.00502388	1	8.32792	8.34103	8.26089	7.5706	7.43296	7.53706
23425	10503118	BC055683 // Fam110b // family with sequence similarity 110, member B // 4 A1 // 242297	BC055683	Fam110b	family with sequence similarity 110, member B	-1.77537	0.00132642	1	7.83501	8.1091	7.86644	6.96701	7.26165	7.09752
14162	10415806	ENSMUST00000039064 // Fam124a // family with sequence similarity 124, member A // 14 D1	ENSMUST00000039064	Fam124a	family with sequence similarity 124, member A	-1.86071	0.0118323	1	8.26246	8.2716	8.17693	7.22766	7.32472	7.47106
7593	10354868	NM_172513 // Fam126b // family with sequence similarity 126, member B // 1 C1.3 // 2130	NM_172513	Fam126b	family with sequence similarity 126, member B	-1.54324	0.0101038	1	11.4377	11.4848	11.6341	10.7832	10.9801	10.9154
27858	10545045	NM_153574 // Fam13a // family with sequence similarity 13, member A // 6 B3 // 58909 //	NM_153574	Fam13a	family with sequence similarity 13, member A	-1.57998	0.0284383	1	7.99739	8.52808	8.49748	7.55111	7.82897	7.66314
8043	10359113	NM_177838 // Fam163a // family with sequence similarity 163, member A // 1 G3 // 329274	NM_177838	Fam163a	family with sequence similarity 163, member A	-1.96401	0.0177342	1	10.0157	10.2624	10.3162	9.30347	9.18044	9.18899
25264	10519988	NM_177869 // Fam185a // family with sequence similarity 185, member A // 5 A3 // 330050	NM_177869	Fam185a	family with sequence similarity 185, member A	-1.58113	0.0014067	1	9.79339	9.7453	9.67313	9.12186	9.04764	9.05946
22347	10493421	BC088990 // Fam189b // family with sequence similarity 189, member B // 3 F1 // 68521 /	BC088990	Fam189b	family with sequence similarity 189, member B	-1.82409	0.0406325	1	8.86856	8.73399	8.66321	7.74279	7.77836	8.14309
22888	10498323	NM_001081262 // Fam194a // family with sequence similarity 194, member A // 3 D // 5455	NM_001081262	Fam194a	family with sequence similarity 194, member A	-1.7904	0.0181511	1	7.55781	7.63168	7.52767	6.92047	6.59702	6.67882
25928	10526853	NM_030565 // Fam20c // family with sequence similarity 20, member C // 5 G2 // 80752 //	NM_030565	Fam20c	family with sequence similarity 20, member C	-1.76681	0.00643006	1	10.4591	10.501	10.5112	9.71012	9.54771	9.75003
26937	10536949	NM_177204 // Fam40b // family with sequence similarity 40, member B // 6 A3.3 // 320609	NM_177204	Fam40b	family with sequence similarity 40, member B	-1.66053	0.0288734	1	9.93976	10.0767	10.246	9.03354	9.59234	9.44165
11642	10394593	NM_029758 // Fam49a // family with sequence similarity 49, member A // 12 A1.1 // 76820	NM_029758	Fam49a	family with sequence similarity 49, member A	-1.59453	0.0360631	1	11.6861	11.7177	11.6428	10.9657	10.8443	11.2172
18574	10457780	NM_001033445 // Fam59a // family with sequence similarity 59, member A // 18 A2 // 3811	NM_001033445	Fam59a	family with sequence similarity 59, member A	-1.50885	0.0264842	1	9.18675	9.16488	9.07481	8.42217	8.57232	8.6516
8052	10359255	NM_207583 // Fam5b // family with sequence similarity 5, member B // 1 H1 // 240843 ///	NM_207583	Fam5b	family with sequence similarity 5, member B	-1.67637	0.0176594	1	9.18254	9.44657	9.40771	8.58237	8.50855	8.70989
27606	10542857	NM_178797 // Far2 // fatty acyl CoA reductase 2 // 6 G3 // 330450 /// ENSMUST0000011160	NM_178797	Far2	fatty acyl CoA reductase 2	-1.66378	0.00757466	1	11.3258	11.3324	11.3852	10.5913	10.4866	10.7621
33213	10591112	NM_001080814 // Fat3 // FAT tumor suppressor homolog 3 (Drosophila) // 9 A2 // 270120 /	NM_001080814	Fat3	FAT tumor suppressor homolog 3 (Drosophila)	-1.60366	0.000736582	1	9.5404	9.40781	9.3776	8.83817	8.7104	8.73313
33214	10591114	NM_001080814 // Fat3 // FAT tumor suppressor homolog 3 (Drosophila) // 9 A2 // 270120 /	NM_001080814	Fat3	FAT tumor suppressor homolog 3 (Drosophila)	-1.6038	0.0313414	1	9.93283	9.61884	9.61897	9.0939	9.18105	8.8512
33212	10591110	NM_001080814 // Fat3 // FAT tumor suppressor homolog 3 (Drosophila) // 9 A2 // 270120 /	NM_001080814	Fat3	FAT tumor suppressor homolog 3 (Drosophila)	-1.53839	0.0164202	1	9.73647	9.53091	9.48	8.99958	8.86974	9.01379
33211	10591094	NM_001080814 // Fat3 // FAT tumor suppressor homolog 3 (Drosophila) // 9 A2 // 270120 /	NM_001080814	Fat3	FAT tumor suppressor homolog 3 (Drosophila)	-1.50551	0.0261438	1	9.53911	9.34644	9.26962	8.8309	8.681	8.87251
33215	10591116	NM_001080814 // Fat3 // FAT tumor suppressor homolog 3 (Drosophila) // 9 A2 // 270120 /	NM_001080814	Fat3	FAT tumor suppressor homolog 3 (Drosophila)	-1.50658	0.0191767	1	10.5856	10.4809	10.3999	9.86642	9.86171	9.96443
33209	10591090	NM_001080814 // Fat3 // FAT tumor suppressor homolog 3 (Drosophila) // 9 A2 // 270120 /	NM_001080814	Fat3	FAT tumor suppressor homolog 3 (Drosophila)	-1.88017	0.0268934	1	9.44928	9.31532	9.14966	8.2417	8.4919	8.44806
33210	10591092	NM_001080814 // Fat3 // FAT tumor suppressor homolog 3 (Drosophila) // 9 A2 // 270120 /	NM_001080814	Fat3	FAT tumor suppressor homolog 3 (Drosophila)	-1.79612	0.0208666	1	9.47782	9.44612	9.34597	8.62918	8.38838	8.71771
12899	10405576	NM_178674 // Fbxl21 // F-box and leucine-rich repeat protein 21 // 13 B1 // 213311 ///	NM_178674	Fbxl21	F-box and leucine-rich repeat protein 21	-1.59965	0.0356535	1	8.42058	8.6293	8.54125	7.88429	7.68876	7.9848
22297	10492826	NM_001177773 // Fbxw7 // F-box and WD-40 domain protein 7 // 3 E3.3|3 44.0 cM // 50754	NM_001177773	Fbxw7	F-box and WD-40 domain protein 7	-1.59112	0.00707617	1	9.07984	8.87068	8.90153	8.35517	8.14195	8.34479
18689	10458808	NM_173423 // Fem1c // fem-1 homolog c (C.elegans) // 18 C // 240263 /// ENSMUST00000036	NM_173423	Fem1c	fem-1 homolog c (C.elegans)	-1.55955	0.0119685	1	10.971	11.0082	11.1571	10.3543	10.4756	10.383
34859	10604751	NM_010200 // Fgf13 // fibroblast growth factor 13 // X A6|X 18.0 cM // 14168 /// ENSMUS	NM_010200	Fgf13	fibroblast growth factor 13	-1.62248	0.0126554	1	10.8883	10.9711	10.9175	10.1157	10.1888	10.3778
8631	10364489	NM_023304 // Fgf22 // fibroblast growth factor 22 // 10 C1 // 67112 /// ENSMUST00000020	NM_023304	Fgf22	fibroblast growth factor 22	-1.77771	0.0257622	1	8.52357	8.44063	8.3475	7.50069	7.54127	7.77968
22973	10499062	NM_001033301 // Fhdc1 // FH2 domain containing 1 // 3 F1 // 229474 /// ENSMUST000000910	NM_001033301	Fhdc1	FH2 domain containing 1	-2.48446	0.0192729	1	9.6846	9.89834	10.0415	8.74146	8.40862	8.53557
19403	10465619	NM_201411 // Flrt1 // fibronectin leucine rich transmembrane protein 1 // 19 A // 39618	NM_201411	Flrt1	fibronectin leucine rich transmembrane protein 1	-1.70976	0.0214633	1	9.3892	9.11611	9.08165	8.4471	8.29013	8.52834
10576	10383556	NM_181420 // Fn3krp // fructosamine 3 kinase related protein // 11 E2 // 238024 /// ENS	NM_181420	Fn3krp	fructosamine 3 kinase related protein	-1.50499	0.0163434	1	9.84236	10.2233	10.1246	9.39617	9.51679	9.50804
25601	10523376	NM_175473 // Fras1 // Fraser syndrome 1 homolog (human) // 5 E3 // 231470 /// ENSMUST00	NM_175473	Fras1	Fraser syndrome 1 homolog (human)	-3.37582	0.0154868	1	9.341	9.61598	9.45362	7.89578	7.43288	7.81623
35270	10607888	NM_001033330 // Frmpd4 // FERM and PDZ domain containing 4 // X F5 // 333605 /// ENSMUS	NM_001033330	Frmpd4	FERM and PDZ domain containing 4	-1.85167	0.0157204	1	9.67065	9.95173	9.83806	8.99794	8.89894	8.89708
9822	10375956	NM_177059 // Fstl4 // follistatin-like 4 // 11 B1.3 // 320027 /// ENSMUST00000036796 //	NM_177059	Fstl4	follistatin-like 4	-2.46796	0.00497945	1	9.04295	9.36579	9.45402	7.88044	8.09549	7.97688
24215	10510254	NM_010244 // Fv1 // Friend virus susceptibility 1 // 4 E2|4 76.5 cM // 14349 /// ENSMUS	NM_010244	Fv1	Friend virus susceptibility 1	-1.95459	0.011888	1	7.70781	7.92579	7.86406	6.91017	6.98596	6.70093
31562	10575616	ENSMUST00000034428 // Gabarapl2 // gamma-aminobutyric acid (GABA) A receptor-associated	ENSMUST00000034428	Gabarapl2	gamma-aminobutyric acid (GABA) A receptor-associated	-1.6436	0.0383446	1	8.1819	8.29262	8.22005	7.64606	7.29	7.60792
26275	10530421	NM_010251 // Gabra4 // gamma-aminobutyric acid (GABA) A receptor, subunit alpha 4 // 5	NM_010251	Gabra4	gamma-aminobutyric acid (GABA) A receptor, subunit alpha 4	-2.45644	0.0183889	1	12.2054	12.3603	12.4785	11.1555	10.7174	11.2816
9728	10375259	NM_008070 // Gabrb2 // gamma-aminobutyric acid (GABA) A receptor, subunit beta 2 // 11	NM_008070	Gabrb2	gamma-aminobutyric acid (GABA) A receptor, subunit beta 2	-1.52312	0.010725	1	12.7409	13.0204	13.0171	12.1874	12.4861	12.2838
25169	10519124	NM_008072 // Gabrd // gamma-aminobutyric acid (GABA) A receptor, subunit delta // 4 E2	NM_008072	Gabrd	gamma-aminobutyric acid (GABA) A receptor, subunit delta	-2.65153	0.0308311	1	10.6319	10.7366	10.7126	9.65638	8.88528	9.31896
25684	10524234	NM_198306 // Galnt9 // UDP-N-acetyl-alpha-D-galactosamine:polypeptide N-acetylgalactosa	NM_198306	Galnt9	UDP-N-acetyl-alpha-D-galactosamine:polypeptide N-acetylgalactosa	-2.04511	0.00157122	1	10.5386	10.6285	10.586	9.42489	9.64404	9.58763
9533	10373583	NM_010272 // Gdf11 // growth differentiation factor 11 // --- // 14561 /// ENSMUST00000	NM_010272	Gdf11	growth differentiation factor 11	-1.84379	0.0224167	1	9.64293	9.72466	9.66247	8.99628	8.61248	8.77328
13344	10408879	NM_001033399 // Gfod1 // glucose-fructose oxidoreductase domain containing 1 // 13 A4 /	NM_001033399	Gfod1	glucose-fructose oxidoreductase domain containing 1	-1.84488	0.0275373	1	8.0419	8.37658	8.2134	7.45143	7.29322	7.23664
21855	10488862	NM_144786 // Ggt7 // gamma-glutamyltransferase 7 // 2 H1 // 207182 /// AK131175 // Ggt7	NM_144786	Ggt7	gamma-glutamyltransferase 7	-1.65101	0.00264253	1	10.1337	10.1055	10.1536	9.43088	9.30985	9.48202
11403	10391762	NM_001159382 // Gjc1 // gap junction protein, gamma 1 // 11 E1 // 14615 /// NM_008122 /	NM_001159382	Gjc1	gap junction protein, gamma 1	-1.90274	0.0383619	1	7.91853	8.14368	8.14881	7.35849	6.97202	7.09627
7555	10354472	NM_001081081 // Gls // glutaminase // 1 C1.1|1 25.9 cM // 14660 /// NM_001113383 // Gls	NM_001081081	Gls	glutaminase	-1.84514	0.00516722	1	12.0439	12.1775	12.2567	11.2876	11.2254	11.3139
26228	10529953	AK036806 // Gm10048 // predicted gene 10048 // 5 B3|5 // 625026	AK036806	Gm10048	predicted gene 10048	-1.76266	0.00968426	1	5.67677	6.03465	6.16689	5.00167	5.2123	5.21109
31175	10571724	ENSMUST00000074466 // Gm10083 // predicted gene 10083 // 8|8 // 676582	ENSMUST00000074466	Gm10083	predicted gene 10083	-1.83512	0.0186251	1	6.44684	6.54825	6.4586	5.8091	5.51379	5.50317
22779	10497379	ENSMUST00000099198 // Gm10742 // predicted gene 10742 // 3 A1|3 // 100038486	ENSMUST00000099198	Gm10742	predicted gene 10742	-1.50496	0.0334287	1	6.62256	6.96163	6.98664	6.17801	6.15475	6.4689
13353	10408935	ENSMUST00000099550 // Gm10786 // predicted gene 10786 // --- // 100038539	ENSMUST00000099550	Gm10786	predicted gene 10786	-1.66148	0.00295387	1	12.1083	12.1234	12.2491	11.3653	11.3277	11.5904
23583	10504373	ENSMUST00000105153 // Gm12472 // predicted gene 12472 // --- // 100038450	ENSMUST00000105153	Gm12472	predicted gene 12472	-1.54793	0.0413227	1	6.22976	6.67667	6.528	5.83947	5.83003	5.8739
23123	10500272	BC132471 // Gm129 // predicted gene 129 // 3 F2.1 // 229599 /// NM_001033302 // Gm129 /	BC132471	Gm129	predicted gene 129	-1.73588	0.0120042	1	8.13398	8.51881	8.4204	7.2462	7.89902	7.54098
32381	10583195	ENSMUST00000104915 // Gm16485 // predicted gene 16485 // --- // 791396	ENSMUST00000104915	Gm16485	predicted gene 16485	-1.58199	0.0265644	1	8.52682	8.7615	8.83653	7.89174	8.27566	7.97224
23552	10504121	BC059060 // Gm3893 // predicted gene 3893 // 4 A5|4 // 100042539 /// NR_033506 // Gm389	BC059060	Gm3893	predicted gene 3893	-1.60979	0.0131162	1	10.5687	10.5861	10.6066	10.0232	9.89136	9.78622
23553	10504123	BC059060 // Gm3893 // predicted gene 3893 // 4 A5|4 // 100042539 /// NR_033506 // Gm389	BC059060	Gm3893	predicted gene 3893	-1.64652	0.0131145	1	10.775	10.8048	10.8283	10.2163	10.0424	9.99114
23554	10504125	BC059060 // Gm3893 // predicted gene 3893 // 4 A5|4 // 100042539 /// NR_033506 // Gm389	BC059060	Gm3893	predicted gene 3893	-1.64652	0.0131145	1	10.775	10.8048	10.8283	10.2163	10.0424	9.99114
25484	10522409	XR_033359 // Gm8485 // predicted gene 8485 // 5 C3.2 // 667154	XR_033359	Gm8485	predicted gene 8485	-3.81024	0.0321597	1	8.05395	8.70176	9.20622	6.78068	6.67614	6.71547
12234	10399722	ENSMUST00000063754 // Gm9866 // predicted gene 9866 // 12 A2|12 // 636791	ENSMUST00000063754	Gm9866	predicted gene 9866	-1.52291	0.0483738	1	9.89953	10.1173	10.0546	9.49784	9.56922	9.18389
16920	10442027	ENSMUST00000067349 // Gm9943 // predicted gene 9943 // 17 A1-A2|17 // 100036531 /// ENS	ENSMUST00000067349	Gm9943	predicted gene 9943	-1.68839	0.0060275	1	6.83466	7.43408	7.95042	5.98072	6.67124	7.30025
18430	10456363	NM_010307 // Gnal // guanine nucleotide binding protein, alpha stimulating, olfactory t	NM_010307	Gnal	guanine nucleotide binding protein, alpha stimulating, olfactory t	-1.84685	0.018818	1	11.4408	11.5941	11.5444	10.7216	10.4684	10.7341
6960	10348653	NM_016696 // Gpc1 // glypican 1 // 1 D // 14733 /// ENSMUST00000045970 // Gpc1 // glypi	NM_016696	Gpc1	glypican 1	-1.60422	0.0213056	1	9.86609	9.86174	9.83134	9.13896	9.03174	9.34286
26802	10535732	NM_001010941 // Gpr12 // G-protein coupled receptor 12 // 5 G3 // 14738 /// NM_008151 /	NM_001010941	Gpr12	G-protein coupled receptor 12	-2.61375	0.00972274	1	9.05241	9.11421	9.19867	7.65047	7.49792	8.05854
29439	10558535	NM_177469 // Gpr123 // G protein-coupled receptor 123 // 7 F4|7 68.0 cM // 52389 /// EN	NM_177469	Gpr123	G protein-coupled receptor 123	-1.77268	0.0194344	1	11.6402	11.6151	11.635	10.7645	10.6163	11.0317
24254	10510700	NM_178406 // Gpr153 // G protein-coupled receptor 153 // 4 E2 // 100129 /// ENSMUST0000	NM_178406	Gpr153	G protein-coupled receptor 153	-2.73471	0.0184867	1	9.50471	9.42265	9.42853	7.98643	7.66296	8.35234
28535	10550627	NM_175668 // Gpr4 // G protein-coupled receptor 4 // 7 A3 // 319197 /// ENSMUST00000060	NM_175668	Gpr4	G protein-coupled receptor 4	-3.20085	0.0148583	1	9.39805	9.70544	9.73754	8.11063	7.7142	7.98084
23507	10503647	NM_030733 // Gpr63 // G protein-coupled receptor 63 // 4 A3 // 81006 /// ENSMUST0000003	NM_030733	Gpr63	G protein-coupled receptor 63	-2.52227	0.038184	1	9.17281	9.58957	9.38113	8.34308	7.84385	7.95242
23272	10501622	NM_022427 // Gpr88 // G-protein coupled receptor 88 // 3 G1 // 64378 /// ENSMUST0000009	NM_022427	Gpr88	G-protein coupled receptor 88	-6.21882	0.0308061	1	9.40893	9.90077	9.96353	7.5724	7.30374	6.48717
28308	10548791	NM_008171 // Grin2b // glutamate receptor, ionotropic, NMDA2B (epsilon 2) // 6 G1|6 64.	NM_008171	Grin2b	glutamate receptor, ionotropic, NMDA2B (epsilon 2)	-1.99009	0.0166974	1	11.6685	11.7822	11.8126	10.4415	10.8089	11.0344
19299	10464425	NM_018869 // Grk5 // G protein-coupled receptor kinase 5 // 19 D3|19 55.0 cM // 14773 /	NM_018869	Grk5	G protein-coupled receptor kinase 5	-1.9056	0.0204723	1	9.14831	9.03642	9.30986	8.38131	7.8379	8.48464
8980	10367830	NM_001114333 // Grm1 // glutamate receptor, metabotropic 1 // 10 A2 // 14816 /// NM_016	NM_001114333	Grm1	glutamate receptor, metabotropic 1	-2.15557	0.0164655	1	11.5629	11.8097	11.7961	10.7028	10.7044	10.4373
17705	10449343	NM_001013385 // Grm4 // glutamate receptor, metabotropic 4 // 17 A3.3 // 268934 /// ENS	NM_001013385	Grm4	glutamate receptor, metabotropic 4	-1.87341	0.0118893	1	10.8036	10.7463	10.6843	9.74371	9.80845	9.96505
30734	10567788	NM_001101488 // Gsg1l // GSG1-like // 7 F3 // 269994 /// ENSMUST00000073935 // Gsg1l //	NM_001101488	Gsg1l	GSG1-like	-1.92341	0.0252258	1	8.9921	9.21313	9.02927	8.33451	8.21944	7.84956
26664	10534253	NM_001081462 // Gtf2ird1 // general transcription factor II I repeat domain-containing	NM_001081462	Gtf2ird1	general transcription factor II I repeat domain-containing	-1.51779	0.0149887	1	8.7367	8.80887	8.92449	8.28377	8.12956	8.25081
32354	10582958	NM_001033322 // Gucy1a2 // guanylate cyclase 1, soluble, alpha 2 // 9 A1 // 234889 ///	NM_001033322	Gucy1a2	guanylate cyclase 1, soluble, alpha 2	-1.68943	0.0034472	1	10.9116	11.0204	10.956	10.1245	10.2067	10.2872
32739	10585851	NM_001081192 // Hcn4 // hyperpolarization-activated, cyclic nucleotide-gated K+ 4 // 9	NM_001081192	Hcn4	hyperpolarization-activated, cyclic nucleotide-gated K+ 4	-2.57357	0.0186905	1	10.4212	10.6593	10.4291	9.28568	8.92023	9.21237
12258	10399973	NM_024124 // Hdac9 // histone deacetylase 9 // 12 A3 // 79221 /// ENSMUST00000110819 //	NM_024124	Hdac9	histone deacetylase 9	-1.79348	0.00296777	1	10.0383	10.0669	10.0713	9.28373	9.15727	9.20722
19138	10462702	NM_001163471 // Hectd2 // HECT domain containing 2 // 19 C2 // 226098 /// NM_172637 //	NM_001163471	Hectd2	HECT domain containing 2	-1.57575	0.0165098	1	8.33418	8.5301	8.38209	7.83861	7.74339	7.69626
7569	10354598	NM_001001883 // Hecw2 // HECT, C2 and WW domain containing E3 ubiquitin protein ligase	NM_001001883	Hecw2	HECT, C2 and WW domain containing E3 ubiquitin protein ligase	-1.82164	0.00697101	1	9.92433	10.0887	10.1113	9.20432	9.14904	9.17526
27132	10538658	NM_028705 // Herc3 // hect domain and RLD 3 // 6 B3 // 73998 /// ENSMUST00000041401 //	NM_028705	Herc3	hect domain and RLD 3	-1.55211	0.00232871	1	11.0383	11.1195	11.1478	10.3429	10.5121	10.5479
23978	10507840	NM_013905 // Heyl // hairy/enhancer-of-split related with YRPW motif-like // 4 D2.2 //	NM_013905	Heyl	hairy	-1.57361	0.0336002	1	7.21666	7.27734	7.14143	6.74234	6.3879	6.54295
19207	10463380	NM_176958 // Hif1an // hypoxia-inducible factor 1, alpha subunit inhibitor // 19 D1 //	NM_176958	Hif1an	hypoxia-inducible factor 1, alpha subunit inhibitor	-1.50829	0.00584973	1	9.45163	9.3899	9.33908	8.93651	8.71704	8.74831
11208	10389786	NM_172563 // Hlf // hepatic leukemia factor // 11 C-D|11 52.0 cM // 217082 /// ENSMUST0	NM_172563	Hlf	hepatic leukemia factor	-1.79734	0.0396286	1	11.0664	11.0088	10.9929	9.97592	10.0719	10.4827
7995	10358654	NM_001024720 // Hmcn1 // hemicentin 1 // 1 G1 // 545370 /// ENSMUST00000074783 // Hmcn1	NM_001024720	Hmcn1	hemicentin 1	-1.69849	0.00176116	1	6.90636	6.55255	6.72493	6.18196	5.812	5.89713
7941	10358537	NM_001024720 // Hmcn1 // hemicentin 1 // 1 G1 // 545370 /// ENSMUST00000074783 // Hmcn1	NM_001024720	Hmcn1	hemicentin 1	-1.63149	0.0103868	1	7.76555	7.5503	7.49695	7.17123	6.70818	6.81482
8001	10358666	NM_001024720 // Hmcn1 // hemicentin 1 // 1 G1 // 545370 /// ENSMUST00000074783 // Hmcn1	NM_001024720	Hmcn1	hemicentin 1	-1.62812	0.0226834	1	7.39679	7.38986	7.16483	6.8856	6.50592	6.45035
7938	10358531	NM_001024720 // Hmcn1 // hemicentin 1 // 1 G1 // 545370 /// ENSMUST00000074783 // Hmcn1	NM_001024720	Hmcn1	hemicentin 1	-2.26036	0.0157436	1	8.14034	8.02328	7.97318	7.26238	6.70692	6.63785
7983	10358621	NM_001024720 // Hmcn1 // hemicentin 1 // 1 G1 // 545370 /// ENSMUST00000074783 // Hmcn1	NM_001024720	Hmcn1	hemicentin 1	-1.53101	0.0267759	1	6.35858	6.42002	6.2384	5.94837	5.68611	5.53908
7949	10358553	NM_001024720 // Hmcn1 // hemicentin 1 // 1 G1 // 545370 /// ENSMUST00000074783 // Hmcn1	NM_001024720	Hmcn1	hemicentin 1	-1.88567	0.0227016	1	7.27691	7.17959	7.16024	6.60827	6.25741	6.00583
7954	10358563	NM_001024720 // Hmcn1 // hemicentin 1 // 1 G1 // 545370 /// ENSMUST00000074783 // Hmcn1	NM_001024720	Hmcn1	hemicentin 1	-1.92393	0.0283819	1	7.78748	7.73558	7.39168	7.02148	6.46699	6.59411
7982	10358619	NM_001024720 // Hmcn1 // hemicentin 1 // 1 G1 // 545370 /// ENSMUST00000074783 // Hmcn1	NM_001024720	Hmcn1	hemicentin 1	-1.60212	0.0247613	1	6.36115	6.19931	5.95669	5.6284	5.36246	5.48633
7946	10358547	NM_001024720 // Hmcn1 // hemicentin 1 // 1 G1 // 545370 /// ENSMUST00000074783 // Hmcn1	NM_001024720	Hmcn1	hemicentin 1	-2.0098	0.042633	1	6.70903	6.73029	6.59222	6.13141	5.52245	5.35653
7953	10358561	NM_001024720 // Hmcn1 // hemicentin 1 // 1 G1 // 545370 /// ENSMUST00000074783 // Hmcn1	NM_001024720	Hmcn1	hemicentin 1	-1.97086	0.0463582	1	7.38388	7.27754	7.09515	6.7517	5.89518	6.17322
7947	10358549	NM_001024720 // Hmcn1 // hemicentin 1 // 1 G1 // 545370 /// ENSMUST00000074783 // Hmcn1	NM_001024720	Hmcn1	hemicentin 1	-2.65431	0.0452406	1	7.75375	7.72106	7.58716	6.96397	5.9626	5.91039
7999	10358662	NM_001024720 // Hmcn1 // hemicentin 1 // 1 G1 // 545370 /// ENSMUST00000074783 // Hmcn1	NM_001024720	Hmcn1	hemicentin 1	-1.57178	0.0343291	1	6.11882	6.26483	6.07047	5.7037	5.43076	5.36246
8000	10358664	NM_001024720 // Hmcn1 // hemicentin 1 // 1 G1 // 545370 /// ENSMUST00000074783 // Hmcn1	NM_001024720	Hmcn1	hemicentin 1	-1.84614	0.0395322	1	7.18639	7.1732	7.0493	6.6094	5.9686	6.17736
7928	10358490	NM_001024720 // Hmcn1 // hemicentin 1 // 1 G1 // 545370 /// ENSMUST00000074783 // Hmcn1	NM_001024720	Hmcn1	hemicentin 1	-1.69409	0.0449616	1	5.82931	6.07839	5.78278	5.36837	5.04041	5.00016
8002	10358668	NM_001024720 // Hmcn1 // hemicentin 1 // 1 G1 // 545370 /// ENSMUST00000074783 // Hmcn1	NM_001024720	Hmcn1	hemicentin 1	-1.96531	0.0439803	1	6.95966	7.21217	6.80486	6.27524	5.82593	5.95126
7973	10358601	NM_001024720 // Hmcn1 // hemicentin 1 // 1 G1 // 545370 /// ENSMUST00000074783 // Hmcn1	NM_001024720	Hmcn1	hemicentin 1	-1.51447	0.00727611	1	6.05263	6.05763	6.00071	5.4086	5.5613	5.34463
7940	10358535	NM_001024720 // Hmcn1 // hemicentin 1 // 1 G1 // 545370 /// ENSMUST00000074783 // Hmcn1	NM_001024720	Hmcn1	hemicentin 1	-2.36936	0.04696	1	8.04223	8.12873	8.04438	7.32561	6.46032	6.69591
7966	10358587	NM_001024720 // Hmcn1 // hemicentin 1 // 1 G1 // 545370 /// ENSMUST00000074783 // Hmcn1	NM_001024720	Hmcn1	hemicentin 1	-2.11602	0.0208046	1	6.72783	7.08379	7.14109	5.95569	5.90794	5.84501
7932	10358519	NM_001024720 // Hmcn1 // hemicentin 1 // 1 G1 // 545370 /// ENSMUST00000074783 // Hmcn1	NM_001024720	Hmcn1	hemicentin 1	-1.82547	0.024718	1	6.19258	6.38942	6.15052	5.53351	5.25773	5.33647
7971	10358597	NM_001024720 // Hmcn1 // hemicentin 1 // 1 G1 // 545370 /// ENSMUST00000074783 // Hmcn1	NM_001024720	Hmcn1	hemicentin 1	-1.76826	0.0484873	1	5.67539	6.02217	6.08054	5.22721	5.04473	5.03918
7976	10358607	NM_001024720 // Hmcn1 // hemicentin 1 // 1 G1 // 545370 /// ENSMUST00000074783 // Hmcn1	NM_001024720	Hmcn1	hemicentin 1	-1.69368	0.0420427	1	5.70355	5.89491	6.05836	5.23487	5.10745	5.03401
7942	10358539	NM_001024720 // Hmcn1 // hemicentin 1 // 1 G1 // 545370 /// ENSMUST00000074783 // Hmcn1	NM_001024720	Hmcn1	hemicentin 1	-2.12224	0.0451068	1	7.94951	8.05189	7.90108	7.15428	6.49291	6.99852
7936	10358527	NM_001024720 // Hmcn1 // hemicentin 1 // 1 G1 // 545370 /// ENSMUST00000074783 // Hmcn1	NM_001024720	Hmcn1	hemicentin 1	-2.22484	0.0491548	1	8.29472	8.63838	8.56428	7.66744	7.15884	7.21
7985	10358625	NM_001024720 // Hmcn1 // hemicentin 1 // 1 G1 // 545370 /// ENSMUST00000074783 // Hmcn1	NM_001024720	Hmcn1	hemicentin 1	-1.61854	0.0402242	1	5.93775	6.18395	5.98848	5.47272	5.22479	5.32858
7970	10358595	NM_001024720 // Hmcn1 // hemicentin 1 // 1 G1 // 545370 /// ENSMUST00000074783 // Hmcn1	NM_001024720	Hmcn1	hemicentin 1	-2.40676	0.0198375	1	7.48184	7.63966	7.71685	6.42384	6.5243	6.08893
7972	10358599	NM_001024720 // Hmcn1 // hemicentin 1 // 1 G1 // 545370 /// ENSMUST00000074783 // Hmcn1	NM_001024720	Hmcn1	hemicentin 1	-1.62364	0.0340903	1	5.91888	6.20425	6.14129	5.48308	5.39847	5.28517
30332	10565156	NM_011983 // Homer2 // homer homolog 2 (Drosophila) // 7 D3 // 26557 /// NM_001164086 /	NM_011983	Homer2	homer homolog 2 (Drosophila)	-1.8382	0.0344766	1	9.28228	9.40626	9.27198	8.66211	8.21414	8.4494
23801	10506004	NM_030014 // Hook1 // hook homolog 1 (Drosophila) // 4 C5|4 45.5 cM // 77963 /// ENSMUS	NM_030014	Hook1	hook homolog 1 (Drosophila)	-1.59795	0.0132805	1	9.50595	9.55131	9.47975	8.80138	8.75515	8.95181
14225	10416302	NM_021877 // Hr // hairless // 14 D2 // 15460 /// ENSMUST00000022691 // Hr // hairless	NM_021877	Hr	hairless	-1.75594	0.026014	1	8.78317	9.04388	8.82216	8.23116	8.04882	7.9325
6669	10345442	NM_015818 // Hs6st1 // heparan sulfate 6-O-sulfotransferase 1 // 1 B // 50785 /// ENSMU	NM_015818	Hs6st1	heparan sulfate 6-O-sulfotransferase 1	-1.82553	0.0176947	1	10.2843	10.6702	10.4488	9.65008	9.68139	9.46689
19722	10468746	NM_175199 // Hspa12a // heat shock protein 12A // 19 D2-D3 // 73442 /// ENSMUST00000066	NM_175199	Hspa12a	heat shock protein 12A	-1.98706	0.0228997	1	11.3894	11.7499	11.7341	10.7038	10.6115	10.5862
34976	10605616	NM_001160403 // Il1rapl1 // interleukin 1 receptor accessory protein-like 1 // X C1 //	NM_001160403	Il1rapl1	interleukin 1 receptor accessory protein-like 1	-1.76801	0.00304622	1	8.96341	9.05412	9.05728	8.22877	8.16669	8.21298
7226	10351380	NM_001164528 // Ildr2 // immunoglobulin-like domain containing receptor 2 // 1 H2.3 //	NM_001164528	Ildr2	immunoglobulin-like domain containing receptor 2	-1.93956	0.0439208	1	11.4818	11.3819	11.4158	10.3606	10.1799	10.8718
6863	10347669	NM_010564 // Inha // inhibin alpha // 1 C5|1 41.6 cM // 16322 /// ENSMUST00000037330 //	NM_010564	Inha	inhibin alpha	-1.50961	0.035893	1	7.9821	7.76337	7.80236	7.31094	7.01868	7.43567
7809	10357155	NM_008381 // Inhbb // inhibin beta-B // 1 E2.3|1 64.1 cM // 16324 /// ENSMUST0000003876	NM_008381	Inhbb	inhibin beta-B	-1.70223	0.0199112	1	7.27575	7.23641	7.14311	6.64574	6.25163	6.45563
31327	10573082	NM_001024617 // Inpp4b // inositol polyphosphate-4-phosphatase, type II // 8 C2|8 38.0	NM_001024617	Inpp4b	inositol polyphosphate-4-phosphatase, type II	-1.75129	0.0141224	1	9.45163	9.44024	9.49684	8.70236	8.44205	8.81904
29437	10558515	NM_001127363 // Inpp5a // inositol polyphosphate-5-phosphatase A // 7 F4 // 212111 ///	NM_001127363	Inpp5a	inositol polyphosphate-5-phosphatase A	-1.60596	0.00760729	1	11.4082	11.419	11.4081	10.6684	10.6721	10.8445
10586	10383717	NM_172439 // Inpp5j // inositol polyphosphate 5-phosphatase J // 11 A1 // 170835 /// EN	NM_172439	Inpp5j	inositol polyphosphate 5-phosphatase J	-1.76552	0.0299676	1	10.4244	10.6833	10.6602	9.88697	9.66381	9.75684
22258	10492516	NM_177585 // Iqcj // IQ motif containing J // 3 E1|3 // 208426 /// NM_001113419 // Schi	NM_177585	Iqcj	IQ motif containing J	-1.77383	0.014416	1	6.75613	7.01454	6.87538	6.04224	5.98749	6.13572
11236	10390117	NM_013565 // Itga3 // integrin alpha 3 // 11 D|11 56.0 cM // 16400 /// ENSMUST000000015	NM_013565	Itga3	integrin alpha 3	-1.76583	0.0170065	1	9.00784	9.10413	9.01228	8.39848	8.13535	8.12937
8961	10367691	NM_027391 // Iyd // iodotyrosine deiodinase // 10 A1 // 70337 /// ENSMUST00000019896 //	NM_027391	Iyd	iodotyrosine deiodinase	-3.64842	0.001055	1	8.46698	8.61816	8.83263	6.7062	6.74812	6.86164
27735	10544150	NM_001033430 // Jhdm1d // jumonji C domain-containing histone demethylase 1 homolog D (	NM_001033430	Jhdm1d	jumonji C domain-containing histone demethylase 1 homolog D (	-1.8145	0.0375227	1	10.0032	10.2795	10.449	9.46686	9.357	9.32912
15724	10430593	NM_028792 // Josd1 // Josephin domain containing 1 // 15 E1 // 74158 /// BC086769 // Jo	NM_028792	Josd1	Josephin domain containing 1	-1.5018	0.0365035	1	9.06578	8.91282	9.21883	8.47244	8.52903	8.43589
16583	10439138	NM_177357 // Kalrn // kalirin, RhoGEF kinase // 16 B3 // 545156 /// NM_001164268 // Kal	NM_177357	Kalrn	kalirin, RhoGEF kinase	-2.23339	0.00686772	1	10.1869	10.2335	10.2622	9.13465	8.88152	9.18872
20314	10473754	NM_025991 // Kbtbd4 // kelch repeat and BTB (POZ) domain containing 4 // 2 E1 // 67136	NM_025991	Kbtbd4	kelch repeat and BTB (POZ) domain containing 4	-1.50203	0.00590551	1	8.638	8.85106	8.83399	8.05241	8.34194	8.16795
20379	10474373	NM_021275 // Kcna4 // potassium voltage-gated channel, shaker-related subfamily, member	NM_021275	Kcna4	potassium voltage-gated channel, shaker-related subfamily, member	-2.35059	0.0106979	1	9.96378	10.1847	10.11	8.96139	8.7379	8.86012
22244	10492402	NM_010597 // Kcnab1 // potassium voltage-gated channel, shaker-related subfamily, beta	NM_010597	Kcnab1	potassium voltage-gated channel, shaker-related subfamily, beta	-2.52601	0.00181866	1	10.9669	10.9497	10.9237	9.72396	9.62211	9.48365
25151	10518927	NM_010598 // Kcnab2 // potassium voltage-gated channel, shaker-related subfamily, beta	NM_010598	Kcnab2	potassium voltage-gated channel, shaker-related subfamily, beta	-1.59468	0.0457637	1	11.2955	11.4463	11.5751	10.7917	10.901	10.6044
8812	10366391	NM_001025581 // Kcnc2 // potassium voltage gated channel, Shaw-related subfamily, membe	NM_001025581	Kcnc2	potassium voltage gated channel, Shaw-related subfamily, membe	-2.32264	0.029871	1	11.628	11.6187	11.6424	10.2556	10.1345	10.8517
26909	10536611	NM_019697 // Kcnd2 // potassium voltage-gated channel, Shal-related family, member 2 //	NM_019697	Kcnd2	potassium voltage-gated channel, Shal-related family, member 2	-1.5089	0.0282288	1	11.9036	11.9095	11.9033	11.4746	11.1296	11.3317
26227	10529937	NM_030265 // Kcnip4 // Kv channel interacting protein 4 // 5 B3 // 80334 /// ENSMUST000	NM_030265	Kcnip4	Kv channel interacting protein 4	-1.66913	0.0129014	1	12.0935	12.2863	12.2851	11.3008	11.4347	11.7121
20074	10472155	NM_008426 // Kcnj3 // potassium inwardly-rectifying channel, subfamily J, member 3 // 2	NM_008426	Kcnj3	potassium inwardly-rectifying channel, subfamily J, member 3	-2.00274	0.00644187	1	11.0909	11.1095	11.1543	9.94048	10.1264	10.2819
16839	10441073	NM_010606 // Kcnj6 // potassium inwardly-rectifying channel, subfamily J, member 6 // 1	NM_010606	Kcnj6	potassium inwardly-rectifying channel, subfamily J, member 6	-1.50984	0.00996513	1	7.05146	7.28882	7.18625	6.57104	6.60614	6.56617
8154	10360297	NM_008429 // Kcnj9 // potassium inwardly-rectifying channel, subfamily J, member 9 // 1	NM_008429	Kcnj9	potassium inwardly-rectifying channel, subfamily J, member 9	-2.36737	0.00305154	1	9.55614	9.6395	9.85054	8.2212	8.35307	8.74205
19394	10465500	NM_008431 // Kcnk4 // potassium channel, subfamily K, member 4 // 19 A|19 4.5 cM // 165	NM_008431	Kcnk4	potassium channel, subfamily K, member 4	-2.90628	0.00297987	1	10.3004	10.5389	10.5864	8.85755	9.07121	8.87942
22362	10493555	NM_080466 // Kcnn3 // potassium intermediate/small conductance calcium-activated channe	NM_080466	Kcnn3	potassium intermediate	-2.01449	0.00564937	1	10.5048	10.4211	10.4696	9.61869	9.27197	9.4736
15571	10429083	NM_152923 // Kcnq3 // potassium voltage-gated channel, subfamily Q, member 3 // 15 D1-D	NM_152923	Kcnq3	potassium voltage-gated channel, subfamily Q, member 3	-1.75694	0.00526671	1	11.0785	11.1636	11.2705	10.361	10.2421	10.4703
18325	10455294	NM_026135 // Kctd16 // potassium channel tetramerisation domain containing 16 // 18 B3	NM_026135	Kctd16	potassium channel tetramerisation domain containing 16	-2.64638	0.00366302	1	9.52882	10.095	10.2296	8.29134	8.5764	8.77362
24132	10509526	NM_010623 // Kif17 // kinesin family member 17 // 4 D3 // 16559 /// ENSMUST00000030539	NM_010623	Kif17	kinesin family member 17	-2.18758	0.0311489	1	6.62388	7.25145	7.13413	5.86063	5.78262	5.9782
11605	10394158	NM_008445 // Kif3c // kinesin family member 3C // 12 A1.1|12 4.0 cM // 16570 /// NR_030	NM_008445	Kif3c	kinesin family member 3C	-1.55126	0.00310971	1	10.6482	10.6415	10.6782	10.0191	9.94468	10.1038
7095	10350024	NM_153128 // Klhl12 // kelch-like 12 (Drosophila) // 1 E4 // 240756 /// ENSMUST00000112	NM_153128	Klhl12	kelch-like 12 (Drosophila)	-1.56599	0.0412995	1	7.89922	7.97836	7.81255	7.07958	7.23606	7.43326
13433	10409629	ENSMUST00000091583 // Klhl3 // kelch-like 3 (Drosophila) // 13 B1 // 627648	ENSMUST00000091583	Klhl3	kelch-like 3 (Drosophila)	-2.46605	0.0145455	1	8.94611	9.14064	9.10975	7.95278	7.62004	7.71708
11302	10390841	NM_010661 // Krt12 // keratin 12 // 11 D|11 58.0 cM // 268482 /// ENSMUST00000017741 //	NM_010661	Krt12	keratin 12	-1.7793	0.0109421	1	7.61034	7.61741	7.70097	6.7234	6.95794	6.75346
11295	10390780	NM_172946 // Krt222 // keratin 222 // 11 D // 268481 /// ENSMUST00000103132 // Krt222 /	NM_172946	Krt222	keratin 222	-1.67369	0.0192129	1	9.60458	9.93521	9.91124	8.9943	9.2656	8.96202
33529	10593867	NM_181074 // Lingo1 // leucine rich repeat and Ig domain containing 1 // 9 A3 // 235402	NM_181074	Lingo1	leucine rich repeat and Ig domain containing 1	-1.67981	0.0196748	1	11.1115	11.2527	11.1656	10.4308	10.2956	10.5585
31834	10578207	NM_001081150 // Lonrf1 // LON peptidase N-terminal domain and ring finger 1 // 8 A4 //	NM_001081150	Lonrf1	LON peptidase N-terminal domain and ring finger 1	-1.77321	0.0327662	1	8.25167	8.28435	8.18071	7.36173	7.22989	7.64603
20412	10474526	NM_207206 // Lpcat4 // lysophosphatidylcholine acyltransferase 4 // 2 E3 // 99010 /// E	NM_207206	Lpcat4	lysophosphatidylcholine acyltransferase 4	-1.58369	0.00569982	1	10.3851	10.5452	10.5749	9.79537	9.90454	9.81542
32039	10580056	NM_181039 // Lphn1 // latrophilin 1 // 8 C3 // 330814 /// ENSMUST00000045393 // Lphn1 /	NM_181039	Lphn1	latrophilin 1	-1.52806	0.013866	1	9.19324	9.25486	9.12896	8.49366	8.58658	8.66171
23383	10502772	NM_001081298 // Lphn2 // latrophilin 2 // 3 H3 // 99633 /// ENSMUST00000106128 // Lphn2	NM_001081298	Lphn2	latrophilin 2	-1.54971	0.0111789	1	10.5304	10.7505	10.7613	9.7994	10.2472	10.0996
11802	10395961	NM_178714 // Lrfn5 // leucine rich repeat and fibronectin type III domain containing 5	NM_178714	Lrfn5	leucine rich repeat and fibronectin type III domain containing 5	-1.5582	0.0242882	1	10.2273	10.2316	10.1643	9.39148	9.6432	9.66889
8287	10361642	NM_172784 // Lrp11 // low density lipoprotein receptor-related protein 11 // 10 A1 // 2	NM_172784	Lrp11	low density lipoprotein receptor-related protein 11	-1.51571	0.0360253	1	10.1121	10.3072	10.2385	9.36583	9.62202	9.86997
8514	10363486	NM_153542 // Lrrc20 // leucine rich repeat containing 20 // 10 B4 // 216011 /// ENSMUST	NM_153542	Lrrc20	leucine rich repeat containing 20	-1.52884	0.00335476	1	8.42598	8.49771	8.45886	7.84344	7.81444	7.88737
9235	10370334	NM_145152 // Lrrc3 // leucine rich repeat containing 3 // 10 C1 // 237387 /// ENSMUST00	NM_145152	Lrrc3	leucine rich repeat containing 3	-1.55988	0.0338104	1	8.91611	8.85452	8.78367	8.14872	8.09704	8.38424
23418	10503054	NM_001081358 // Lrrc7 // leucine rich repeat containing 7 // 3 H4 // 242274 /// ENSMUST	NM_001081358	Lrrc7	leucine rich repeat containing 7	-2.01936	0.0178512	1	11.5459	11.7621	11.7664	10.7629	10.504	10.7658
7074	10349828	NM_010732 // Lrrn2 // leucine rich repeat protein 2, neuronal // 1 E4 // 16980 /// ENSM	NM_010732	Lrrn2	leucine rich repeat protein 2, neuronal	-1.94366	0.00922803	1	10.0332	10.2452	10.2071	9.16312	9.10099	9.34506
27203	10539169	NM_028880 // Lrrtm1 // leucine rich repeat transmembrane neuronal 1 // 6 C3 // 74342 //	NM_028880	Lrrtm1	leucine rich repeat transmembrane neuronal 1	-1.94306	0.0424888	1	11.0647	10.9571	10.9812	9.8957	9.8013	10.431
18625	10458247	NM_178005 // Lrrtm2 // leucine rich repeat transmembrane neuronal 2 // 18 B1 // 107065	NM_178005	Lrrtm2	leucine rich repeat transmembrane neuronal 2	-1.56519	0.0225851	1	12.7075	12.6938	12.6498	11.874	12.0861	12.152
10761	10385365	NM_028185 // Lsm11 // U7 snRNP-specific Sm-like protein LSM11 // 11 B1.1 // 72290 /// E	NM_028185	Lsm11	U7 snRNP-specific Sm-like protein LSM11	-1.66541	0.0103514	1	10.0141	9.8863	9.60328	9.29337	9.01281	8.98986
16047	10434029	NM_025808 // Lztr1 // leucine-zipper-like transcriptional regulator, 1 // 16 A3 // 6686	NM_025808	Lztr1	leucine-zipper-like transcriptional regulator, 1	-1.69404	0.0240175	1	11.4285	11.1154	11.0477	10.4757	10.3267	10.5078
20596	10476594	NM_001013802 // Macrod2 // MACRO domain containing 2 // 2 F3 // 72899 /// ENSMUST000001	NM_001013802	Macrod2	MACRO domain containing 2	-1.80712	0.00199403	1	7.82237	8.14867	8.28961	7.01871	7.31992	7.36095
20593	10476588	NM_001013802 // Macrod2 // MACRO domain containing 2 // 2 F3 // 72899 /// ENSMUST000001	NM_001013802	Macrod2	MACRO domain containing 2	-1.57392	0.0402992	1	7.49187	7.61156	7.2492	6.7187	6.80568	6.86516
8100	10359801	NM_175296 // Mael // maelstrom homolog (Drosophila) // 1 H2.3 // 98558 /// ENSMUST00000	NM_175296	Mael	maelstrom homolog (Drosophila)	-2.19158	0.03168	1	6.30221	6.66371	6.00606	5.19144	5.16409	5.22054
16097	10434629	NM_172821 // Map3k13 // mitogen-activated protein kinase kinase kinase 13 // 16 B1 // 7	NM_172821	Map3k13	mitogen-activated protein kinase kinase kinase 13	-1.70966	4.97336e-05	1	8.32241	8.61664	8.55233	7.55523	7.84723	7.76778
8325	10361926	NM_008580 // Map3k5 // mitogen-activated protein kinase kinase kinase 5 // 10 A3 // 264	NM_008580	Map3k5	mitogen-activated protein kinase kinase kinase 5	-2.37929	0.00161413	1	9.71912	9.90981	9.95082	8.44782	8.58441	8.79592
12407	10401343	NM_001174107 // Map3k9 // mitogen-activated protein kinase kinase kinase 9 // 12 D1 //	NM_001174107	Map3k9	mitogen-activated protein kinase kinase kinase 9	-1.82803	0.0113392	1	9.25369	9.42465	9.43987	8.45908	8.66455	8.3837
15804	10431410	NM_011161 // Mapk11 // mitogen-activated protein kinase 11 // --- // 19094 /// ENSMUST0	NM_011161	Mapk11	mitogen-activated protein kinase 11	-1.93718	0.0366343	1	9.60033	9.50756	9.52729	8.27487	8.69156	8.80687
34862	10604765	NM_133197 // Mcf2 // mcf.2 transforming sequence // X 22.5 cM // 109904 /// ENSMUST0000	NM_133197	Mcf2	mcf.2 transforming sequence	-1.89904	0.0492738	1	8.4107	8.83736	8.96707	7.82456	7.96682	7.64795
30280	10564539	NM_001024703 // Mctp2 // multiple C2 domains, transmembrane 2 // 7 D1 // 244049 /// ENS	NM_001024703	Mctp2	multiple C2 domains, transmembrane 2	-3.60755	0.0278256	1	8.34074	8.66875	8.8966	7.10332	6.38431	6.8654
24589	10513869	NM_172694 // Megf9 // multiple EGF-like-domains 9 // 4 C2 // 230316 /// ENSMUST00000037	NM_172694	Megf9	multiple EGF-like-domains 9	-1.80751	0.0139788	1	11.0536	11.251	11.3618	10.3838	10.381	10.3396
7856	10357660	NM_001114662 // Mfsd4 // major facilitator superfamily domain containing 4 // 1 E4 // 2	NM_001114662	Mfsd4	major facilitator superfamily domain containing 4	-1.94697	0.00225824	1	9.24393	9.57943	9.47713	8.37416	8.56979	8.47285
30631	10566943	NM_010826 // Mrvi1 // MRV integration site 1 // 7 F1|7 51.52 cM // 17540 /// NM_194464	NM_010826	Mrvi1	MRV integration site 1	-2.12452	0.034017	1	6.78645	7.43849	7.53157	6.10705	6.19616	6.19189
9468	10372807	NM_177092 // Msrb3 // methionine sulfoxide reductase B3 // 10 D2 // 320183 /// ENSMUST0	NM_177092	Msrb3	methionine sulfoxide reductase B3	-1.61603	0.0227205	1	8.10926	8.03469	8.18663	7.59588	7.35159	7.30574
28850	10552929	NR_027802 // Mtag2 // metastasis associated gene 2 // 7 B4 // 50994 /// NM_011698 // Li	NR_027802	Mtag2	metastasis associated gene 2	-1.58891	0.00672171	1	6.74032	6.73144	6.63929	6.13729	5.95395	6.0157
22286	10492720	NM_001081230 // Mtap9 // microtubule-associated protein 9 // 3 E3 // 213582 /// ENSMUST	NM_001081230	Mtap9	microtubule-associated protein 9	-1.5473	0.00931022	1	9.39555	9.65335	9.52009	8.7726	8.91437	8.99276
20389	10474467	NM_172979 // Muc15 // mucin 15 // 2 E3 // 269328 /// ENSMUST00000111017 // Muc15 // muc	NM_172979	Muc15	mucin 15	-2.47691	0.0430027	1	7.30477	7.9113	7.79877	6.16912	6.05415	6.86594
11582	10393898	NM_026751 // Myadml2 // myeloid-associated differentiation marker-like 2 // 11 E2 // 68	NM_026751	Myadml2	myeloid-associated differentiation marker-like 2	-1.75954	0.036817	1	6.86147	6.52495	6.60329	5.72454	5.86536	5.95422
12186	10399421	NM_008709 // Mycn // v-myc myelocytomatosis viral related oncogene, neuroblastoma deriv	NM_008709	Mycn	v-myc myelocytomatosis viral related oncogene, neuroblastoma deriv	-1.91816	0.0411574	1	7.30238	7.38251	7.43494	6.70273	6.10123	6.4967
23572	10504206	BC057092 // N28178 // expressed sequence N28178 // 4 A5 // 230085 /// AK122428 // N2817	BC057092	N28178	expressed sequence N28178	-1.74792	0.00691621	1	10.4	10.5031	10.447	9.46547	9.72803	9.73969
26070	10528332	NM_178728 // Napepld // N-acyl phosphatidylethanolamine phospholipase D // 5 A3 // 2428	NM_178728	Napepld	N-acyl phosphatidylethanolamine phospholipase D	-1.91762	0.0141326	1	11.0414	11.1842	11.2803	9.88785	10.4136	10.3865
19865	10469906	NM_001039386 // Nelf // nasal embryonic LHRH factor // 2 A3 // 56876 /// NM_001039387 /	NM_001039386	Nelf	nasal embryonic LHRH factor	-1.78423	0.0495139	1	12.0744	12.0286	12.0737	11.3952	10.8093	11.4663
28894	10553450	NM_001037906 // Nell1 // NEL-like 1 (chicken) // 7 B4 // 338352 /// ENSMUST00000081872	NM_001037906	Nell1	NEL-like 1 (chicken)	-1.97578	0.0412061	1	11.3561	11.0137	11.0007	10.1188	9.87874	10.4257
15829	10431812	NM_016743 // Nell2 // NEL-like 2 (chicken) // --- // 54003 /// ENSMUST00000075275 // Ne	NM_016743	Nell2	NEL-like 2 (chicken)	-1.64886	0.0267619	1	12.2895	12.1975	12.1785	11.5248	11.2924	11.6839
17050	10443007	NM_001081656 // Neurl1B // neuralized homolog 1B (Drosophila) // 17 A3.3|17 // 240055	NM_001081656	Neurl1B	neuralized homolog 1B (Drosophila)	-2.15639	0.0438029	1	10.022	9.77177	9.53938	8.64005	8.45814	8.9091
23397	10502830	NM_199465 // Nexn // nexilin // 3 H3 // 68810 /// ENSMUST00000046045 // Nexn // nexilin	NM_199465	Nexn	nexilin	-2.88408	0.0408648	1	8.84419	8.99531	8.77226	7.32713	6.90964	7.79065
22516	10494817	NM_013609 // Ngf // nerve growth factor // 3 F2.2|3 48.5 cM // 18049 /// NM_001112698 /	NM_013609	Ngf	nerve growth factor	-2.2421	0.0111501	1	7.56187	7.81577	7.75963	6.62722	6.61591	6.39959
12355	10400805	NM_008697 // Nin // ninein // --- // 18080 /// NM_001081453 // Nin // ninein // --- //	NM_008697	Nin	ninein	-1.60348	0.0391255	1	8.00537	8.08842	8.13628	7.58462	7.19355	7.40829
14212	10416195	NM_010921 // Nkx3-1 // NK-3 transcription factor, locus 1 (Drosophila) // 14 D2|14 30.0	NM_010921	Nkx3-1	NK-3 transcription factor, locus 1 (Drosophila)	-3.3431	0.0148452	1	6.93962	7.3834	7.39569	5.57257	5.2732	5.64938
18577	10457820	NM_001161483 // Nol4 // nucleolar protein 4 // 18 A2 // 319211 /// NM_199024 // Nol4 //	NM_001161483	Nol4	nucleolar protein 4	-1.55753	0.00668558	1	8.73011	8.62635	8.63689	8.18171	7.89597	7.99788
18578	10457834	NM_199024 // Nol4 // nucleolar protein 4 // 18 A2 // 319211	NM_199024	Nol4	nucleolar protein 4	-1.68583	0.00820069	1	7.94162	7.92023	7.89987	7.10435	7.11449	7.28251
8119	10359970	NM_001109985 // Nos1ap // nitric oxide synthase 1 (neuronal) adaptor protein // 1 H2 //	NM_001109985	Nos1ap	nitric oxide synthase 1 (neuronal) adaptor protein	-1.6338	0.00596317	1	8.71543	8.70854	8.64255	8.06086	7.89045	7.99053
6693	10345675	NM_008719 // Npas2 // neuronal PAS domain protein 2 // 1 B|1 20.0 cM // 18143 /// ENSMU	NM_008719	Npas2	neuronal PAS domain protein 2	-1.52745	0.0436585	1	10.0985	10.0629	9.98576	9.30444	9.37827	9.63108
31974	10579479	NM_010150 // Nr2f6 // nuclear receptor subfamily 2, group F, member 6 // 8 B3.3|8 33.5	NM_010150	Nr2f6	nuclear receptor subfamily 2, group F, member 6	-1.61592	0.0159054	1	7.37951	7.39239	7.3225	6.84521	6.55249	6.61962
19867	10469936	NM_025980 // Nrarp // Notch-regulated ankyrin repeat protein // 2 A3 // 67122 /// ENSMU	NM_025980	Nrarp	Notch-regulated ankyrin repeat protein	-1.67686	0.02982	1	7.55388	7.43412	7.51098	7.04733	6.47307	6.74129
14512	10419049	NM_008734 // Nrg3 // neuregulin 3 // 14 B // 18183 /// ENSMUST00000042378 // Nrg3 // ne	NM_008734	Nrg3	neuregulin 3	-1.73071	0.00542006	1	11.1579	11.3583	11.3629	10.4803	10.4864	10.5383
30622	10566810	NM_020610 // Nrip3 // nuclear receptor interacting protein 3 // 7 E3-F1 // 78593 /// EN	NM_020610	Nrip3	nuclear receptor interacting protein 3	-2.09367	0.0179918	1	11.3808	11.5204	11.4919	10.4267	10.1668	10.6015
8730	10365518	NM_175331 // Nt5dc3 // 5'-nucleotidase domain containing 3 // 10 C1 // 103466 /// ENSMU	NM_175331	Nt5dc3	5'-nucleotidase domain containing 3	-1.71135	0.0199484	1	11.4392	11.322	11.3174	10.5765	10.4137	10.763
8756	10365817	NM_021320 // Ntn4 // netrin 4 // --- // 57764 /// ENSMUST00000020204 // Ntn4 // netrin	NM_021320	Ntn4	netrin 4	-1.54912	0.0037631	1	7.17781	6.9135	6.97695	6.47835	6.28353	6.41203
23256	10501483	ENSMUST00000051253 // Ntng1 // netrin G1 // 3 F3 // 80883	ENSMUST00000051253	Ntng1	netrin G1	-2.45786	0.036843	1	9.66384	9.47848	9.64699	7.89474	8.24376	8.7586
23255	10501468	NM_030699 // Ntng1 // netrin G1 // 3 F3 // 80883 /// NM_001163350 // Ntng1 // netrin G1	NM_030699	Ntng1	netrin G1	-2.1648	0.0184559	1	12.2913	12.2747	12.3583	11.1092	10.9351	11.5373
26292	10530615	NM_026950 // Ociad2 // OCIA domain containing 2 // 5 D // 433904 /// ENSMUST00000087195	NM_026950	Ociad2	OCIA domain containing 2	-1.61502	0.00745172	1	9.78566	9.86866	10.0832	9.09283	9.07377	9.49626
7461	10353524	NM_001081079 // Ogfrl1 // opioid growth factor receptor-like 1 // 1 A5 // 70155 /// ENS	NM_001081079	Ogfrl1	opioid growth factor receptor-like 1	-1.93299	0.00535699	1	11.137	11.2831	11.3365	10.2958	10.2024	10.4059
22579	10495518	NM_153157 // Olfm3 // olfactomedin 3 // 3 F3 // 229759 /// NM_153458 // Olfm3 // olfact	NM_153157	Olfm3	olfactomedin 3	-1.73183	0.0270958	1	11.7784	12.0506	12.0064	11.1864	11.3101	10.962
8180	10360454	NM_010098 // Opn3 // opsin 3 // 1 H3 // 13603 /// ENSMUST00000027809 // Opn3 // opsin 3	NM_010098	Opn3	opsin 3	-3.19944	0.0202203	1	10.6526	10.825	11.0727	9.4434	9.01957	9.05387
26690	10534570	NM_178751 // Orai2 // ORAI calcium release-activated calcium modulator 2 // 5 G2 // 269	NM_178751	Orai2	ORAI calcium release-activated calcium modulator 2	-1.50057	0.00936045	1	9.57451	9.69608	9.67609	8.87494	9.17016	9.14505
30936	10569513	NM_024289 // Osbpl5 // oxysterol binding protein-like 5 // 7 F5|7 69.59 cM // 79196 ///	NM_024289	Osbpl5	oxysterol binding protein-like 5	-1.7665	0.0176298	1	9.6851	9.86945	9.72254	9.02011	8.83505	8.95926
28925	10553842	NM_130880 // Otud7a // OTU domain containing 7A // 7 C // 170711 /// ENSMUST00000058476	NM_130880	Otud7a	OTU domain containing 7A	-1.65614	0.00699436	1	9.86039	9.79975	9.73621	9.01064	9.14206	9.06017
21324	10484488	NM_145526 // P2rx3 // purinergic receptor P2X, ligand-gated ion channel, 3 // 2 D // 22	NM_145526	P2rx3	purinergic receptor P2X, ligand-gated ion channel, 3	-1.51985	0.0260391	1	6.43428	6.70699	6.55824	5.87695	5.91238	6.09839
23729	10505489	NM_021362 // Pappa // pregnancy-associated plasma protein A // 4 C1|4 32.2 cM // 18491	NM_021362	Pappa	pregnancy-associated plasma protein A	-2.86008	0.0399808	1	7.71704	8.75662	8.40989	6.6145	6.62774	7.09315
18290	10455019	NM_009961 // Pcdha10 // protocadherin alpha 10 // 18 B3 // 12943 /// NM_007766 // Pcdha	NM_009961	Pcdha10	protocadherin alpha 10	-1.52669	0.0252123	1	7.35495	7.37121	7.25792	6.59806	6.71918	6.83561
18303	10455094	NM_053138 // Pcdhb13 // protocadherin beta 13 // 18 B3 // 93884 /// ENSMUST00000056915	NM_053138	Pcdhb13	protocadherin beta 13	-1.51065	0.0122443	1	6.27633	6.29392	6.42765	5.78976	5.71086	5.71178
18306	10455108	NM_053141 // Pcdhb16 // protocadherin beta 16 // 18 B3 // 93887 /// ENSMUST00000051442	NM_053141	Pcdhb16	protocadherin beta 16	-1.7231	0.00436168	1	8.11275	8.25717	8.31087	7.28585	7.57557	7.46434
32323	10582743	NM_175561 // Pcnxl2 // pecanex-like 2 (Drosophila) // 8 E2 // 270109 /// ENSMUST0000004	NM_175561	Pcnxl2	pecanex-like 2 (Drosophila)	-1.58417	0.0155136	1	9.68318	9.71477	9.79361	9.05646	9.17383	8.97009
16889	10441680	NM_011866 // Pde10a // phosphodiesterase 10A // 17 A1 // 23984 /// ENSMUST00000089085 /	NM_011866	Pde10a	phosphodiesterase 10A	-1.94844	0.0384807	1	10.5018	10.4634	10.3575	9.23918	9.43728	9.75928
9018	10368175	NM_013875 // Pde7b // phosphodiesterase 7B // 10 A3 // 29863 /// ENSMUST00000020165 //	NM_013875	Pde7b	phosphodiesterase 7B	-1.84473	0.0183089	1	10.5128	10.7931	10.6714	9.84414	9.70493	9.77801
31163	10571601	NM_016798 // Pdlim3 // PDZ and LIM domain 3 // 8 B1.1 // 53318 /// ENSMUST00000034053 /	NM_016798	Pdlim3	PDZ and LIM domain 3	-1.51273	0.00716036	1	6.22714	6.01563	6.15385	5.72259	5.40839	5.47418
32314	10582649	NM_171824 // Pgbd5 // piggyBac transposable element derived 5 // 8 E2 // 209966 /// ENS	NM_171824	Pgbd5	piggyBac transposable element derived 5	-1.59462	0.0285964	1	10.0072	10.0383	9.87085	9.33208	9.16451	9.40011
8985	10367945	NM_001033257 // Phactr2 // phosphatase and actin regulator 2 // 10 A2 // 215789 /// ENS	NM_001033257	Phactr2	phosphatase and actin regulator 2	-1.6815	0.0410953	1	9.17641	9.40466	9.28285	8.61401	8.3433	8.65736
25128	10518686	NM_001164049 // Pik3cd // phosphatidylinositol 3-kinase catalytic delta polypeptide //	NM_001164049	Pik3cd	phosphatidylinositol 3-kinase catalytic delta polypeptide	-1.59573	0.00463758	1	8.20616	8.09732	8.05134	7.55455	7.33444	7.44319
11454	10392347	NM_145823 // Pitpnc1 // phosphatidylinositol transfer protein, cytoplasmic 1 // 11 E1 /	NM_145823	Pitpnc1	phosphatidylinositol transfer protein, cytoplasmic 1	-2.04306	0.0458861	1	11.6076	11.8033	11.835	11.0238	10.6337	10.4962
16031	10433887	NM_026163 // Pkp2 // plakophilin 2 // 16 B1 // 67451 /// ENSMUST00000039408 // Pkp2 //	NM_026163	Pkp2	plakophilin 2	-2.89106	0.0164201	1	7.69962	7.87856	7.72468	6.19513	5.99002	6.52291
20581	10476443	NM_013829 // Plcb4 // phospholipase C, beta 4 // 2 F3|2 77.0 cM // 18798 /// ENSMUST000	NM_013829	Plcb4	phospholipase C, beta 4	-1.7072	0.0043273	1	12.2179	12.3806	12.4219	11.5258	11.5141	11.6656
11274	10390519	NM_001163608 // Plxdc1 // plexin domain containing 1 // 11 D // 72324 /// NM_028199 //	NM_001163608	Plxdc1	plexin domain containing 1	-1.67033	0.0149268	1	10.2241	10.4238	10.3971	9.65292	9.53851	9.63318
19096	10462330	NM_028922 // Ppapdc2 // phosphatidic acid phosphatase type 2 domain containing 2 // 19	NM_028922	Ppapdc2	phosphatidic acid phosphatase type 2 domain containing 2	-1.54979	0.0164514	1	8.76995	9.04098	9.11345	8.25635	8.4481	8.32371
8794	10366196	NM_177373 // Ppfia2 // protein tyrosine phosphatase, receptor type, f polypeptide (PTPR	NM_177373	Ppfia2	protein tyrosine phosphatase, receptor type, f polypeptide (PTPR	-1.63062	0.0101485	1	10.6887	10.4555	10.5801	9.89506	9.69649	10.0165
21666	10486754	NM_178795 // Ppip5k1 // diphosphoinositol pentakisphosphate kinase 1 // 2 E5 // 327655	NM_178795	Ppip5k1	diphosphoinositol pentakisphosphate kinase 1	-1.55024	0.00418186	1	9.87891	9.99162	10.0625	9.29429	9.39291	9.34835
11186	10389617	NM_177167 // Ppm1e // protein phosphatase 1E (PP2C domain containing) // 11 C // 320472	NM_177167	Ppm1e	protein phosphatase 1E (PP2C domain containing)	-1.61358	0.00828144	1	11.6041	11.5723	11.5965	10.9211	10.9877	10.7933
22269	10492590	NM_178726 // Ppm1l // protein phosphatase 1 (formerly 2C)-like // 3 E1 // 242083 /// EN	NM_178726	Ppm1l	protein phosphatase 1 (formerly 2C)-like	-1.61195	0.00904389	1	10.346	10.4791	10.4849	9.72196	9.65839	9.86322
7883	10357954	NM_001081307 // Ppp1r12b // protein phosphatase 1, regulatory (inhibitor) subunit 12B /	NM_001081307	Ppp1r12b	protein phosphatase 1, regulatory (inhibitor) subunit 12B	-1.64178	0.0170313	1	9.56823	9.45343	9.35935	8.76529	8.6369	8.83304
7881	10357950	NM_001081307 // Ppp1r12b // protein phosphatase 1, regulatory (inhibitor) subunit 12B /	NM_001081307	Ppp1r12b	protein phosphatase 1, regulatory (inhibitor) subunit 12B	-1.56706	0.0299418	1	8.86005	8.98149	8.84824	8.38256	8.11522	8.24782
27649	10543233	NM_080464 // Ppp1r3a // protein phosphatase 1, regulatory (inhibitor) subunit 3A // ---	NM_080464	Ppp1r3a	protein phosphatase 1, regulatory (inhibitor) subunit 3A	-5.24011	0.0014575	1	8.03553	8.2211	8.40447	5.69385	5.6549	6.14356
17947	10451434	NM_009358 // Ppp2r5d // protein phosphatase 2, regulatory subunit B (B56), delta isofor	NM_009358	Ppp2r5d	protein phosphatase 2, regulatory subunit B (B56), delta isofor	-1.51442	0.0125075	1	10.8543	10.8949	10.8513	10.1932	10.2234	10.3876
11998	10397984	NM_028980 // Ppp4r4 // protein phosphatase 4, regulatory subunit 4 // 12 F1 // 74521 //	NM_028980	Ppp4r4	protein phosphatase 4, regulatory subunit 4	-2.06164	0.0194475	1	10.0984	10.0129	9.94221	8.87556	8.8551	9.19147
28045	10546421	NM_001134461 // Prickle2 // prickle homolog 2 (Drosophila) // 6 D1 // 243548 /// NM_001	NM_001134461	Prickle2	prickle homolog 2 (Drosophila)	-1.53825	0.00769608	1	10.2947	10.1567	10.3601	9.69754	9.61597	9.63412
24704	10514779	NM_178143 // Prkaa2 // protein kinase, AMP-activated, alpha 2 catalytic subunit // 4 C6	NM_178143	Prkaa2	protein kinase, AMP-activated, alpha 2 catalytic subunit	-1.87693	0.0386825	1	10.6187	10.4701	10.5331	9.35094	9.67252	9.87331
26409	10531588	NM_008926 // Prkg2 // protein kinase, cGMP-dependent, type II // 5 E3|5 53.0 cM // 1909	NM_008926	Prkg2	protein kinase, cGMP-dependent, type II	-2.59635	0.0281906	1	8.67206	9.18659	9.26274	7.76784	7.57556	7.64853
25611	10523511	NM_008926 // Prkg2 // protein kinase, cGMP-dependent, type II // 5 E3|5 53.0 cM // 1909	NM_008926	Prkg2	protein kinase, cGMP-dependent, type II	-1.96206	0.0445842	1	6.14829	6.67777	6.30579	5.53265	5.32701	5.35509
23257	10501485	NM_178891 // Prmt6 // protein arginine N-methyltransferase 6 // 3 F3 // 99890 /// NR_02	NM_178891	Prmt6	protein arginine N-methyltransferase 6	-1.777	0.032152	1	7.84421	8.10898	8.15428	7.21161	6.97952	7.42802
28216	10548118	NM_201371 // Prmt8 // protein arginine N-methyltransferase 8 // 6 F3 // 381813 /// ENSM	NM_201371	Prmt8	protein arginine N-methyltransferase 8	-2.59344	0.0425167	1	10.6436	10.8777	10.8125	9.80865	9.03598	9.36457
28098	10546936	NM_172487 // Prrt3 // proline-rich transmembrane protein 3 // 6 E3 // 210673 /// ENSMUS	NM_172487	Prrt3	proline-rich transmembrane protein 3	-1.81946	0.000588126	1	9.08924	9.25438	9.10943	8.25886	8.35209	8.25158
24518	10513139	NM_011207 // Ptpn3 // protein tyrosine phosphatase, non-receptor type 3 // 4 B3 // 5456	NM_011207	Ptpn3	protein tyrosine phosphatase, non-receptor type 3	-2.60734	0.0479627	1	11.1447	11.4766	11.5114	10.195	9.48307	10.3069
24523	10513154	NM_011207 // Ptpn3 // protein tyrosine phosphatase, non-receptor type 3 // 4 B3 // 5456	NM_011207	Ptpn3	protein tyrosine phosphatase, non-receptor type 3	-2.71321	0.027698	1	11.2722	11.2642	11.2128	10.169	9.34813	9.91207
24522	10513152	NM_011207 // Ptpn3 // protein tyrosine phosphatase, non-receptor type 3 // 4 B3 // 5456	NM_011207	Ptpn3	protein tyrosine phosphatase, non-receptor type 3	-2.54295	0.0262895	1	11.1975	11.2031	11.1681	10.171	9.4282	9.92999
24529	10513166	NM_011207 // Ptpn3 // protein tyrosine phosphatase, non-receptor type 3 // 4 B3 // 5456	NM_011207	Ptpn3	protein tyrosine phosphatase, non-receptor type 3	-2.22818	0.0265758	1	10.6513	10.9625	10.9229	9.82895	9.47406	9.7661
24519	10513141	NM_011207 // Ptpn3 // protein tyrosine phosphatase, non-receptor type 3 // 4 B3 // 5456	NM_011207	Ptpn3	protein tyrosine phosphatase, non-receptor type 3	-2.50562	0.0347132	1	11.8256	12.0704	12.0526	10.8595	10.2556	10.858
24526	10513160	NM_011207 // Ptpn3 // protein tyrosine phosphatase, non-receptor type 3 // 4 B3 // 5456	NM_011207	Ptpn3	protein tyrosine phosphatase, non-receptor type 3	-2.78452	0.035598	1	10.8849	11.1936	11.2135	9.87255	9.19389	9.79328
24520	10513143	NM_011207 // Ptpn3 // protein tyrosine phosphatase, non-receptor type 3 // 4 B3 // 5456	NM_011207	Ptpn3	protein tyrosine phosphatase, non-receptor type 3	-3.17954	0.0152436	1	10.1232	10.1997	10.2069	8.66009	8.11403	8.74922
24521	10513145	NM_011207 // Ptpn3 // protein tyrosine phosphatase, non-receptor type 3 // 4 B3 // 5456	NM_011207	Ptpn3	protein tyrosine phosphatase, non-receptor type 3	-2.27789	0.0367864	1	11.922	12.1154	12.1425	11.0821	10.4818	11.0529
24527	10513162	NM_011207 // Ptpn3 // protein tyrosine phosphatase, non-receptor type 3 // 4 B3 // 5456	NM_011207	Ptpn3	protein tyrosine phosphatase, non-receptor type 3	-2.04661	0.046494	1	11.6025	11.8291	11.8613	10.9522	10.3808	10.8602
24528	10513164	NM_011207 // Ptpn3 // protein tyrosine phosphatase, non-receptor type 3 // 4 B3 // 5456	NM_011207	Ptpn3	protein tyrosine phosphatase, non-receptor type 3	-2.45167	0.0317516	1	11.4161	11.6688	11.7381	10.5626	10.0066	10.3725
24524	10513156	NM_011207 // Ptpn3 // protein tyrosine phosphatase, non-receptor type 3 // 4 B3 // 5456	NM_011207	Ptpn3	protein tyrosine phosphatase, non-receptor type 3	-2.72251	0.027042	1	10.9587	11.1342	11.0967	9.82535	9.21146	9.81798
24525	10513158	NM_011207 // Ptpn3 // protein tyrosine phosphatase, non-receptor type 3 // 4 B3 // 5456	NM_011207	Ptpn3	protein tyrosine phosphatase, non-receptor type 3	-3.26052	0.0204134	1	10.7939	10.9534	10.9714	9.51788	8.82029	9.26522
7812	10357191	NM_019933 // Ptpn4 // protein tyrosine phosphatase, non-receptor type 4 // 1 41.5 cM //	NM_019933	Ptpn4	protein tyrosine phosphatase, non-receptor type 4	-1.91136	0.0384943	1	12.1116	12.453	12.5432	11.5546	11.321	11.4284
30039	10563685	NM_013643 // Ptpn5 // protein tyrosine phosphatase, non-receptor type 5 // 7 B3-B5|7 53	NM_013643	Ptpn5	protein tyrosine phosphatase, non-receptor type 5	-1.83117	0.00159323	1	10.0569	10.0867	10.167	9.2489	9.204	9.23941
31120	10571241	NM_001098233 // Purg // purine-rich element binding protein G // 8 A4 // 75029 /// NM_1	NM_001098233	Purg	purine-rich element binding protein G	-1.53709	0.0095368	1	11.0087	11.1207	11.092	10.4507	10.3785	10.5316
11581	10393887	NM_144795 // Pycr1 // pyrroline-5-carboxylate reductase 1 // 11 E2 // 209027 /// ENSMUS	NM_144795	Pycr1	pyrroline-5-carboxylate reductase 1	-1.55895	0.0202549	1	9.06487	8.76261	8.84982	8.29865	8.06708	8.38985
8561	10363970	NM_029781 // Rab36 // RAB36, member RAS oncogene family // 10 B5.3 // 76877 /// ENSMUST	NM_029781	Rab36	RAB36, member RAS oncogene family	-1.61985	0.0184981	1	8.57503	8.85455	8.84792	8.04311	8.1632	7.98361
10470	10382449	NM_021411 // Rab37 // RAB37, member of RAS oncogene family // 11 E2 // 58222 /// NM_001	NM_021411	Rab37	RAB37, member of RAS oncogene family	-3.10238	0.0215447	1	9.89758	10.448	10.3814	8.74512	8.5055	8.57623
13689	10412066	NM_023852 // Rab3c // RAB3C, member RAS oncogene family // 13 D2.2 // 67295 /// ENSMUST	NM_023852	Rab3c	RAB3C, member RAS oncogene family	-1.51705	0.0428206	1	12.0424	11.9258	11.9805	11.2504	11.2705	11.624
9620	10374197	NM_019511 // Ramp3 // receptor (calcitonin) activity modifying protein 3 // 11 A1|11 2.	NM_019511	Ramp3	receptor (calcitonin) activity modifying protein 3	-2.55081	0.0323405	1	11.2149	11.2323	11.1158	9.97499	9.40535	10.1298
23348	10502419	NM_001040690 // Rap1gds1 // RAP1, GTP-GDP dissociation stimulator 1 // 3 H1 // 229877 /	NM_001040690	Rap1gds1	RAP1, GTP-GDP dissociation stimulator 1	-1.59763	0.0153027	1	11.9253	11.9643	11.8454	11.3212	11.1198	11.2662
7606	10355050	NM_001045513 // Raph1 // Ras association (RalGDS/AF-6) and pleckstrin homology domains	NM_001045513	Raph1	Ras association (RalGDS	-1.72862	0.0111153	1	10.1039	10.3144	10.2908	9.47755	9.47706	9.38563
14398	10417713	NM_011243 // Rarb // retinoic acid receptor, beta // 14 A1-A3 // 218772 /// ENSMUST0000	NM_011243	Rarb	retinoic acid receptor, beta	-1.62564	0.0248878	1	8.10499	8.05382	7.79496	7.20875	7.35286	7.28914
10893	10386455	NM_009026 // Rasd1 // RAS, dexamethasone-induced 1 // 11 B2 // 19416 /// ENSMUST0000006	NM_009026	Rasd1	RAS, dexamethasone-induced 1	-2.22065	0.0268106	1	10.6858	10.7425	10.7811	9.81407	9.22274	9.71964
21623	10486061	NM_011246 // Rasgrp1 // RAS guanyl releasing protein 1 // 2 E5|2 65.0 cM // 19419 /// E	NM_011246	Rasgrp1	RAS guanyl releasing protein 1	-2.27054	0.0346721	1	12.3207	12.5323	12.6543	11.4477	10.9089	11.6016
25991	10527538	NM_026864 // Rasl11a // RAS-like, family 11, member A // 5 G3 // 68895 /// ENSMUST00000	NM_026864	Rasl11a	RAS-like, family 11, member A	-2.2195	0.0463984	1	8.2381	8.26454	8.03204	7.02881	6.70201	7.35315
23823	10506254	NM_183024 // Raver2 // ribonucleoprotein, PTB-binding 2 // 4 C6 // 242570 /// ENSMUST00	NM_183024	Raver2	ribonucleoprotein, PTB-binding 2	-1.97844	0.0154955	1	10.3587	10.3238	10.3272	9.57172	9.11077	9.37411
30435	10565924	NM_177073 // Relt // RELT tumor necrosis factor receptor // 7 E3 // 320100 /// ENSMUST0	NM_177073	Relt	RELT tumor necrosis factor receptor	-1.98552	0.0374456	1	8.04211	8.60242	8.43055	7.44605	7.39646	7.26401
35245	10607658	NM_178256 // Reps2 // RALBP1 associated Eps domain containing protein 2 // X F4 // 1945	NM_178256	Reps2	RALBP1 associated Eps domain containing protein 2	-2.04554	0.000989266	1	11.0129	11.029	11.1103	9.99896	9.9333	10.1225
7153	10350733	NM_011267 // Rgs16 // regulator of G-protein signaling 16 // 1 G3|1 78.0 cM // 19734 //	NM_011267	Rgs16	regulator of G-protein signaling 16	-2.05946	0.00344429	1	11.2638	11.1736	11.1333	10.271	10.0094	10.1635
35167	10607113	NM_134257 // Rgs3 // regulator of G-protein signaling 3 // 4 B3|4 35.0 cM // 50780 ///	NM_134257	Rgs3	regulator of G-protein signaling 3	-1.9224	0.0476759	1	10.4194	10.2174	10.2258	9.29243	9.03266	9.70878
8178	10360418	NM_011880 // Rgs7 // regulator of G protein signaling 7 // 1 H3-H4|1 99.3 cM // 24012 /	NM_011880	Rgs7	regulator of G protein signaling 7	-1.7436	0.0214596	1	11.3575	11.6905	11.622	10.664	10.6499	10.9499
13677	10411949	NM_029879 // Rgs7bp // regulator of G-protein signalling 7 binding protein // 13 D1|13	NM_029879	Rgs7bp	regulator of G-protein signalling 7 binding protein	-1.8197	0.0146147	1	12.305	12.4788	12.4612	11.6485	11.4763	11.5291
7152	10350725	NM_026380 // Rgs8 // regulator of G-protein signaling 8 // 1 G3 // 67792 /// ENSMUST000	NM_026380	Rgs8	regulator of G-protein signaling 8	-1.98591	0.0162075	1	10.8062	11.1603	10.9678	10.0528	10.1354	9.7767
7458	10353479	NM_053270 // Rims1 // regulating synaptic membrane exocytosis 1 // --- // 116837 /// NM	NM_053270	Rims1	regulating synaptic membrane exocytosis 1	-1.60258	0.0253118	1	10.5269	10.3968	10.351	9.67004	9.68982	9.87364
10922	10386705	NM_009548 // Rnf112 // ring finger protein 112 // 11 B1.3|11 34.35 cM // 22671 /// ENSM	NM_009548	Rnf112	ring finger protein 112	-1.99606	0.024916	1	10.2097	10.0065	10.0076	9.04523	8.85594	9.33117
7791	10357003	NM_178779 // Rnf152 // ring finger protein 152 // 1 E2.1 // 320311 /// NM_001160368 //	NM_178779	Rnf152	ring finger protein 152	-1.68978	0.00240877	1	9.13738	9.27065	9.24289	8.33312	8.48785	8.55944
16761	10440552	NM_001081068 // Rnf160 // ring finger protein 160 // 16 C3.3 // 78913 /// ENSMUST000000	NM_001081068	Rnf160	ring finger protein 160	-1.54654	0.0227037	1	9.53114	9.4316	9.23079	8.7899	8.7228	8.7937
26801	10535725	NM_028774 // Rnf6 // ring finger protein (C3H2C3 type) 6 // 5 G3 // 74132 /// ENSMUST00	NM_028774	Rnf6	ring finger protein (C3H2C3 type) 6	-1.5343	0.0121808	1	9.50743	9.51246	9.39096	8.77983	8.87836	8.89993
32823	10586700	NM_013646 // Rora // RAR-related orphan receptor alpha // 9 C|9 36.0 cM // 19883 /// EN	NM_013646	Rora	RAR-related orphan receptor alpha	-1.6956	0.0301747	1	12.3736	12.4962	12.5638	11.8791	11.6385	11.6306
19528	10466587	NM_001043354 // Rorb // RAR-related orphan receptor beta // 19 B // 225998 /// NM_14609	NM_001043354	Rorb	RAR-related orphan receptor beta	-2.00565	0.0212908	1	10.8771	11.1725	11.2924	10.1165	10.1952	10.0181
28538	10550638	NM_013648 // Rtn2 // reticulon 2 (Z-band associated protein) // 7 A3|7 4.0 cM // 20167	NM_013648	Rtn2	reticulon 2 (Z-band associated protein)	-1.52272	0.0181687	1	9.75613	9.65855	9.6777	9.20237	8.88936	9.1807
10075	10378549	NM_177708 // Rtn4rl1 // reticulon 4 receptor-like 1 // 11 B5 // 237847 /// ENSMUST00000	NM_177708	Rtn4rl1	reticulon 4 receptor-like 1	-2.04041	0.0494802	1	11.0849	11.183	11.1502	10.1482	9.70403	10.4793
21611	10485840	NM_177652 // Ryr3 // ryanodine receptor 3 // 2 E5-F3 // 20192 /// BC116740 // Ryr3 // r	NM_177652	Ryr3	ryanodine receptor 3	-2.47231	0.0301318	1	8.55512	8.84624	8.83289	7.71288	7.32269	7.2811
14155	10415766	NM_172809 // Sacs // sacsin // 14 D1|14 26.75 cM // 50720 /// ENSMUST00000089394 // Sac	NM_172809	Sacs	sacsin	-1.51399	0.0303217	1	9.37232	9.68686	9.71549	8.90799	9.16516	8.90646
8973	10367772	NM_177271 // Samd5 // sterile alpha motif domain containing 5 // 10 A1 // 320825 /// EN	NM_177271	Samd5	sterile alpha motif domain containing 5	-2.02069	0.0301498	1	9.59583	9.9615	10.0364	8.90287	8.92655	8.71977
11112	10388847	NM_001168521 // Sarm1 // sterile alpha and HEAT/Armadillo motif containing 1 // 11 B5 /	NM_001168521	Sarm1	sterile alpha and HEAT	-1.54282	0.0429043	1	8.10939	8.12678	8.02829	7.5743	7.23764	7.57581
21175	10482301	NM_178778 // Scai // suppressor of cancer cell invasion // 2 B // 320271 /// ENSMUST000	NM_178778	Scai	suppressor of cancer cell invasion	-1.60057	0.0294324	1	10.7032	10.7192	10.7073	9.81494	10.0477	10.2313
19203	10463347	NM_024450 // Scd3 // stearoyl-coenzyme A desaturase 3 // 19 C3 // 30049 /// ENSMUST0000	NM_024450	Scd3	stearoyl-coenzyme A desaturase 3	-1.70812	0.0103096	1	7.96142	8.11729	8.16324	7.06368	7.32412	7.53693
14289	10416850	NM_022886 // Scel // sciellin // 14 E // 64929 /// ENSMUST00000095576 // Scel // sciell	NM_022886	Scel	sciellin	-2.0474	0.0365868	1	6.94259	7.20223	6.76377	5.90983	5.81569	6.0817
30623	10566822	NM_020052 // Scube2 // signal peptide, CUB domain, EGF-like 2 // 7 F1|7 50.0 cM // 5678	NM_020052	Scube2	signal peptide, CUB domain, EGF-like 2	-2.2566	0.0196719	1	8.61473	8.73866	8.62896	7.35809	7.32518	7.77663
19213	10463430	NM_011976 // Sema4g // sema domain, immunoglobulin domain (Ig), transmembrane domain (T	NM_011976	Sema4g	sema domain, immunoglobulin domain (Ig), transmembrane domain (T	-1.78309	0.0176538	1	9.34422	9.36698	9.2502	8.59446	8.31001	8.55379
32731	10585778	NM_011352 // Sema7a // sema domain, immunoglobulin domain (Ig), and GPI membrane anchor	NM_011352	Sema7a	sema domain, immunoglobulin domain (Ig), and GPI membrane anchor	-1.62706	0.0451412	1	10.964	11.1984	11.1023	10.5686	10.3115	10.2778
30025	10563558	NM_013789 // Sergef // secretion regulating guanine nucleotide exchange factor // 7 B4	NM_013789	Sergef	secretion regulating guanine nucleotide exchange factor	-1.79625	0.000932762	1	8.10259	8.09616	8.22077	7.28611	7.19962	7.39883
21297	10484227	NM_175465 // Sestd1 // SEC14 and spectrin domains 1 // 2 C3 // 228071 /// ENSMUST000001	NM_175465	Sestd1	SEC14 and spectrin domains 1	-2.32395	0.0369665	1	9.73893	9.89898	9.78282	8.64057	8.21928	8.91115
22861	10498064	NM_080793 // Setd7 // SET domain containing (lysine methyltransferase) 7 // 3 C // 7325	NM_080793	Setd7	SET domain containing (lysine methyltransferase) 7	-2.01838	0.00433327	1	11.0764	11.2041	11.2809	10.174	10.2005	10.1473
23833	10506360	NM_144906 // Sgip1 // SH3-domain GRB2-like (endophilin) interacting protein 1 // 4 C6 /	NM_144906	Sgip1	SH3-domain GRB2-like (endophilin) interacting protein 1	-1.55585	0.0224268	1	11.1263	11.2561	11.1893	10.4259	10.4905	10.7422
6871	10347734	NM_001004173 // Sgpp2 // sphingosine-1-phosphate phosphotase 2 // 1 C4 // 433323 /// EN	NM_001004173	Sgpp2	sphingosine-1-phosphate phosphotase 2	-1.71278	0.013128	1	10.3595	10.5302	10.5227	9.71861	9.78838	9.5764
32887	10587503	NM_172507 // Sh3bgrl2 // SH3 domain binding glutamic acid-rich protein like 2 // 9 E2 /	NM_172507	Sh3bgrl2	SH3 domain binding glutamic acid-rich protein like 2	-1.52485	0.035198	1	9.96979	10.0912	10.0474	9.58903	9.3203	9.37307
22300	10492864	NM_001082414 // Sh3d19 // SH3 domain protein D19 // 3 F1 // 27059 /// ENSMUST0000002972	NM_001082414	Sh3d19	SH3 domain protein D19	-1.86386	0.0348246	1	10.9385	11.0842	10.9688	10.2598	9.84643	10.1904
28819	10552632	NM_001034115 // Shank1 // SH3/ankyrin domain gene 1 // 7 B4 // 243961 /// ENSMUST000001	NM_001034115	Shank1	SH3	-1.71348	0.0431559	1	11.0814	11.1671	11.0693	10.5226	10.0624	10.402
29516	10559333	ENSMUST00000105902 // Shank2 // SH3/ankyrin domain gene 2 // 7 F5 // 210274	ENSMUST00000105902	Shank2	SH3	-1.81851	0.0468635	1	8.09465	8.19027	8.06225	7.5839	7.01165	7.16336
29518	10559343	NM_001113373 // Shank2 // SH3/ankyrin domain gene 2 // 7 F5 // 210274 /// NM_001081370	NM_001113373	Shank2	SH3	-2.15069	0.0415897	1	9.14141	9.44375	9.31479	8.3981	7.90455	8.2829
15249	10426261	NM_021423 // Shank3 // SH3/ankyrin domain gene 3 // 15 E3 // 58234 /// ENSMUST000001093	NM_021423	Shank3	SH3	-2.32475	0.0342473	1	10.6711	10.8116	10.6076	9.84322	9.18365	9.4122
9257	10370587	NM_001024539 // Shc2 // SHC (Src homology 2 domain containing) transforming protein 2 /	NM_001024539	Shc2	SHC (Src homology 2 domain containing) transforming protein 2	-1.65785	0.0227462	1	8.0708	8.05232	8.00031	7.17239	7.28055	7.48254
13386	10409222	NM_009167 // Shc3 // src homology 2 domain-containing transforming protein C3 // 13 A5|	NM_009167	Shc3	src homology 2 domain-containing transforming protein C3	-1.69647	0.00850295	1	11.9	11.905	11.9134	11.2407	11.007	11.1831
10950	10387100	NM_001034874 // Shisa6 // shisa homolog 6 (Xenopus laevis) // 11 B3 // 380702 /// ENSMU	NM_001034874	Shisa6	shisa homolog 6 (Xenopus laevis)	-2.55212	0.0236425	1	10.9278	11.3109	11.2092	9.97871	9.64491	9.76919
14245	10416485	NM_001128093 // Siah3 // seven in absentia homolog 3 (Drosophila) // 14 D3 // 380918 //	NM_001128093	Siah3	seven in absentia homolog 3 (Drosophila)	-2.18346	0.0125525	1	8.77286	9.24632	9.05959	7.89933	8.0191	7.78049
16165	10435251	NM_134251 // Slc12a8 // solute carrier family 12 (potassium/chloride transporters), mem	NM_134251	Slc12a8	solute carrier family 12 (potassium	-1.80852	0.00483845	1	7.03694	7.28345	7.18485	6.28773	6.32767	6.3254
11032	10388160	NM_001004148 // Slc13a5 // solute carrier family 13 (sodium-dependent citrate transport	NM_001004148	Slc13a5	solute carrier family 13 (sodium-dependent citrate transport	-2.0817	0.0150253	1	8.80761	8.51911	8.43726	7.69444	7.26704	7.62922
14754	10421172	NM_026331 // Slc25a37 // solute carrier family 25, member 37 // 14 D2 // 67712 /// ENSM	NM_026331	Slc25a37	solute carrier family 25, member 37	-2.15948	0.0294118	1	9.34194	9.61472	9.49019	8.51575	8.13126	8.46779
20088	10472321	NM_033552 // Slc4a10 // solute carrier family 4, sodium bicarbonate cotransporter-like,	NM_033552	Slc4a10	solute carrier family 4, sodium bicarbonate cotransporter-like,	-1.54264	0.0083977	1	11.8	11.9377	11.9072	11.2352	11.367	11.1665
9717	10375175	NM_011412 // Slit3 // slit homolog 3 (Drosophila) // --- // 20564 /// ENSMUST0000006983	NM_011412	Slit3	slit homolog 3 (Drosophila)	-2.16903	0.0213023	1	8.5037	8.63919	8.66712	7.56503	7.19108	7.70275
14869	10422244	NM_175499 // Slitrk6 // SLIT and NTRK-like family, member 6 // 14 E3 // 239250 /// ENSM	NM_175499	Slitrk6	SLIT and NTRK-like family, member 6	-2.56956	0.0330231	1	10.2048	10.2596	10.2432	8.74243	8.51776	9.36284
34589	10602756	NM_025357 // Smpx // small muscle protein, X-linked // X F4 // 66106 /// ENSMUST0000003	NM_025357	Smpx	small muscle protein, X-linked	-3.17186	0.0373919	1	7.56997	8.10666	7.96042	6.55831	6.01964	6.06311
21816	10488558	NM_198214 // Snph // syntaphilin // 2 G3 // 241727 /// ENSMUST00000028951 // Snph // sy	NM_198214	Snph	syntaphilin	-1.53613	0.0036822	1	9.38916	9.41407	9.32069	8.83594	8.73034	8.69973
11648	10394674	NM_007706 // Socs2 // suppressor of cytokine signaling 2 // 10 C2|10 52.0 cM // 216233	NM_007706	Socs2	suppressor of cytokine signaling 2	-1.70598	0.0143658	1	10.7802	10.9078	10.9732	10.1897	10.0044	10.1553
9385	10372069	NM_007706 // Socs2 // suppressor of cytokine signaling 2 // 10 C2|10 52.0 cM // 216233	NM_007706	Socs2	suppressor of cytokine signaling 2	-1.75939	0.00348921	1	8.14742	8.11245	8.1497	7.3681	7.20183	7.39441
30593	10566668	NM_018821 // Socs6 // suppressor of cytokine signaling 6 // 18 E4 // 54607 /// ENSMUST0	NM_018821	Socs6	suppressor of cytokine signaling 6	-1.57266	0.0132884	1	9.55016	9.86591	9.79646	9.0441	9.10573	9.10307
18831	10460118	NM_018821 // Socs6 // suppressor of cytokine signaling 6 // 18 E4 // 54607 /// ENSMUST0	NM_018821	Socs6	suppressor of cytokine signaling 6	-1.70611	0.0188179	1	10.2302	10.4431	10.42	9.63078	9.47495	9.67545
32291	10582477	NM_030176 // Spata2L // spermatogenesis associated 2-like // 8 E1 // 78779 /// ENSMUST0	NM_030176	Spata2L	spermatogenesis associated 2-like	-2.79933	0.0250695	1	8.18899	8.50915	8.28043	6.7269	6.59793	7.19849
18867	10460423	NM_021287 // Spnb3 // spectrin beta 3 // 19 A|19 0.0 cM // 20743 /// ENSMUST00000008991	NM_021287	Spnb3	spectrin beta 3	-1.64846	0.00449497	1	9.53631	9.42176	9.26261	8.83987	8.60704	8.61041
13432	10409616	NM_009262 // Spock1 // sparc/osteonectin, cwcv and kazal-like domains proteoglycan 1 //	NM_009262	Spock1	sparc	-1.73351	0.0363804	1	11.6409	12.0061	11.9373	11.1582	11.0444	11.0006
31219	10572024	NM_023689 // Spock3 // sparc/osteonectin, cwcv and kazal-like domains proteoglycan 3 //	NM_023689	Spock3	sparc	-1.60336	0.0211333	1	11.2733	11.3065	11.3423	10.4057	10.6532	10.8199
30864	10568948	NM_183147 // Sprn // shadow of prion protein // 7 F4 // 212518 /// NM_199301 // Mtg1 //	NM_183147	Sprn	shadow of prion protein	-2.35074	0.0304115	1	10.4288	10.6562	10.6716	9.21692	9.0317	9.80864
26569	10533055	NM_026886 // Srrm4 // serine/arginine repetitive matrix 4 // 5 F // 68955 /// ENSMUST00	NM_026886	Srrm4	serine	-1.81254	0.0391352	1	8.56959	8.65085	8.61892	7.66727	7.51447	8.08358
18606	10458033	NM_133774 // Stard4 // StAR-related lipid transfer (START) domain containing 4 // 18 B1	NM_133774	Stard4	StAR-related lipid transfer (START) domain containing 4	-2.41191	0.00281089	1	9.6463	9.75552	9.42467	8.45067	8.35063	8.21466
19473	10466248	NM_001025307 // Stx3 // syntaxin 3 // 19 A // 20908 /// NM_011502 // Stx3 // syntaxin 3	NM_001025307	Stx3	syntaxin 3	-1.50055	0.00160171	1	7.85544	7.68859	7.66101	7.25552	7.07165	7.1214
30292	10564646	NM_001109753 // Sv2b // synaptic vesicle glycoprotein 2 b // 7 D1 // 64176 /// NM_15357	NM_001109753	Sv2b	synaptic vesicle glycoprotein 2 b	-1.58111	0.01672	1	11.9745	11.9532	11.9255	11.4358	11.3373	11.0973
34722	10603843	NM_013680 // Syn1 // synapsin I // X A1-A4|X 6.2 cM // 20964 /// NM_001110780 // Syn1 /	NM_013680	Syn1	synapsin I	-1.51887	0.0308917	1	12.1397	12.0625	12.0965	11.324	11.5285	11.6372
17063	10443110	XM_985548 // Syngap1 // synaptic Ras GTPase activating protein 1 homolog (rat) // 17 A3	XM_985548	Syngap1	synaptic Ras GTPase activating protein 1 homolog (rat)	-1.74919	0.0368545	1	10.1725	10.0158	9.72298	9.37943	8.92664	9.18515
17059	10443089	XM_985548 // Syngap1 // synaptic Ras GTPase activating protein 1 homolog (rat) // 17 A3	XM_985548	Syngap1	synaptic Ras GTPase activating protein 1 homolog (rat)	-1.54175	0.0309615	1	11.185	11.0857	10.9263	10.5694	10.2619	10.492
17060	10443091	ENSMUST00000081285 // Syngap1 // synaptic Ras GTPase activating protein 1 homolog (rat)	ENSMUST00000081285	Syngap1	synaptic Ras GTPase activating protein 1 homolog (rat)	-1.67447	0.0284218	1	11.043	10.8176	10.7364	10.2542	9.87798	10.2337
17057	10443080	XM_985548 // Syngap1 // synaptic Ras GTPase activating protein 1 homolog (rat) // 17 A3	XM_985548	Syngap1	synaptic Ras GTPase activating protein 1 homolog (rat)	-1.70414	0.0105738	1	10.8296	10.6932	10.6492	9.99971	9.82697	10.0382
17062	10443108	XM_985548 // Syngap1 // synaptic Ras GTPase activating protein 1 homolog (rat) // 17 A3	XM_985548	Syngap1	synaptic Ras GTPase activating protein 1 homolog (rat)	-2.38176	0.0325623	1	10.9202	10.8519	10.7671	9.48599	9.3221	9.97502
17061	10443095	ENSMUST00000081285 // Syngap1 // synaptic Ras GTPase activating protein 1 homolog (rat)	ENSMUST00000081285	Syngap1	synaptic Ras GTPase activating protein 1 homolog (rat)	-1.65126	0.0242758	1	11.0164	11.0167	10.8893	10.3159	10.0837	10.3521
16868	10441456	NM_011523 // Synj2 // synaptojanin 2 // 17 A2-A3.1|17 3.3 cM // 20975 /// NM_001113353	NM_011523	Synj2	synaptojanin 2	-1.74769	0.000568116	1	9.25162	9.3355	9.4311	8.48221	8.50052	8.61914
23299	10501903	NM_080451 // Synpo2 // synaptopodin 2 // 3 G3 // 118449 /// ENSMUST00000106426 // Synpo	NM_080451	Synpo2	synaptopodin 2	-2.39067	0.047356	1	10.6857	10.8175	10.6939	9.52603	9.02698	9.87185
18975	10461459	NM_173068 // Syt7 // synaptotagmin VII // 19 B // 54525 /// NM_173067 // Syt7 // synapt	NM_173068	Syt7	synaptotagmin VII	-1.89958	0.0184882	1	11.0064	11.1184	11.0685	10.1852	9.93876	10.2923
20082	10472240	NM_198294 // Tanc1 // tetratricopeptide repeat, ankyrin repeat and coiled-coil containi	NM_198294	Tanc1	tetratricopeptide repeat, ankyrin repeat and coiled-coil containi	-2.25207	0.0140134	1	10.1517	10.3291	10.3682	9.24377	8.9431	9.14837
9471	10372831	NM_029057 // Tbc1d30 // TBC1 domain family, member 30 // 10 D3 // 74694 /// ENSMUST0000	NM_029057	Tbc1d30	TBC1 domain family, member 30	-1.78709	0.0142804	1	8.97238	9.11412	9.17489	8.10726	8.46389	8.17741
25835	10525932	NM_175432 // Tmem132c // transmembrane protein 132C // 5 G1.2 // 208213 /// ENSMUST0000	NM_175432	Tmem132c	transmembrane protein 132C	-2.40394	0.0105023	1	8.71793	8.58966	8.84647	7.35492	7.16304	7.8399
26642	10534002	NM_172885 // Tmem132d // transmembrane protein 132D // 5 G1.2-G1.3 // 243274 /// ENSMUS	NM_172885	Tmem132d	transmembrane protein 132D	-1.5351	0.0265065	1	7.88016	8.40405	7.93339	7.38155	7.58127	7.39979
6828	10347226	NM_175564 // Tmem169 // transmembrane protein 169 // 1 C3 // 271711 /// ENSMUST00000027	NM_175564	Tmem169	transmembrane protein 169	-1.51954	0.018628	1	7.89925	7.9003	7.70292	7.26883	7.16721	7.25554
17661	10448836	NM_001001183 // Tmem204 // transmembrane protein 204 // 17 A3.3 // 407831 /// ENSMUST00	NM_001001183	Tmem204	transmembrane protein 204	-1.59896	0.0342674	1	7.44783	7.30336	7.262	7.008	6.42132	6.55246
33440	10592926	NM_027865 // Tmem25 // transmembrane protein 25 // 9 A5.2 // 71687 /// ENSMUST000000021	NM_027865	Tmem25	transmembrane protein 25	-1.80883	0.00605272	1	10.2698	10.3237	10.411	9.41539	9.58407	9.43988
16526	10438585	NM_025693 // Tmem41a // transmembrane protein 41a // 16 B1 // 66664 /// ENSMUST00000023	NM_025693	Tmem41a	transmembrane protein 41a	-1.75581	0.0383466	1	9.73988	9.98741	9.88392	8.92564	8.89265	9.35651
23290	10501802	NM_178936 // Tmem56 // transmembrane protein 56 // 3 G3 // 99887 /// ENSMUST00000029777	NM_178936	Tmem56	transmembrane protein 56	-1.72636	0.0129878	1	11.5188	11.6688	11.6594	10.8497	10.703	10.9311
6612	10344960	NM_027415 // Tmem70 // transmembrane protein 70 // 1 A3 // 70397 /// NM_026392 // Tmem7	NM_027415	Tmem70	transmembrane protein 70	-1.57988	0.0218874	1	9.65981	9.7238	9.55224	9.02586	8.88061	9.04994
9060	10368566	NM_009413 // Tpd52l1 // tumor protein D52-like 1 // 10 A4-B2 // 21987 /// ENSMUST000000	NM_009413	Tpd52l1	tumor protein D52-like 1	-2.08249	0.0457461	1	9.6131	9.51459	9.66616	8.6935	7.99897	8.92645
32272	10582299	NM_133202 // Trhr2 // thyrotropin releasing hormone receptor 2 // 8 E1 // 170732 /// EN	NM_133202	Trhr2	thyrotropin releasing hormone receptor 2	-1.86683	0.0126328	1	7.2384	7.50739	7.52437	6.52441	6.58571	6.45826
9933	10376899	NM_053169 // Trim16 // tripartite motif-containing 16 // 11 B2 // 94092 /// AF449496 //	NM_053169	Trim16	tripartite motif-containing 16	-1.79858	0.0496113	1	7.22396	7.15547	7.29019	6.68347	6.3672	6.07838
12357	10400866	NM_053167 // Trim9 // tripartite motif-containing 9 // --- // 94090 /// NM_001110202 //	NM_053167	Trim9	tripartite motif-containing 9	-1.5456	0.00790053	1	11.6303	11.8048	11.7423	11.1138	11.1102	11.0689
24961	10517053	NM_001081156 // Trnp1 // TMF1-regulated nuclear protein 1 // 4 D2.3 // 69539 /// ENSMUS	NM_001081156	Trnp1	TMF1-regulated nuclear protein 1	-1.57193	0.00253724	1	11.0068	10.7812	10.8228	10.3072	10.1123	10.2337
33718	10595753	NM_011643 // Trpc1 // transient receptor potential cation channel, subfamily C, member	NM_011643	Trpc1	transient receptor potential cation channel, subfamily C, member	-1.78185	0.00895762	1	10.57	10.4804	10.4436	9.63342	9.59409	9.76637
22830	10497862	NM_019510 // Trpc3 // transient receptor potential cation channel, subfamily C, member	NM_019510	Trpc3	transient receptor potential cation channel, subfamily C, member	-2.41974	0.0106313	1	9.39417	9.49293	9.80138	8.01655	8.05791	8.78946
9236	10370339	NM_138301 // Trpm2 // transient receptor potential cation channel, subfamily M, member	NM_138301	Trpm2	transient receptor potential cation channel, subfamily M, member	-1.59274	0.00519911	1	8.63843	8.68085	8.64226	8.04346	7.91916	7.98439
19060	10461934	NM_153417 // Trpm6 // transient receptor potential cation channel, subfamily M, member	NM_153417	Trpm6	transient receptor potential cation channel, subfamily M, member	-2.40933	0.00389769	1	6.91584	6.74856	7.37723	5.52593	5.45169	6.25811
27498	10542066	NM_026743 // Tspan11 // tetraspanin 11 // 6 F3 // 68498 /// ENSMUST00000032501 // Tspan	NM_026743	Tspan11	tetraspanin 11	-2.7678	0.0137198	1	6.83373	7.36404	7.24183	5.66121	5.58958	5.78259
26934	10536908	NM_146173 // Tspan33 // tetraspanin 33 // 6 A3.3 // 232670 /// ENSMUST00000115250 // Ts	NM_146173	Tspan33	tetraspanin 33	-2.0863	0.0120332	1	9.76857	9.66883	9.71964	8.85616	8.37603	8.742
17940	10451303	NM_001162864 // Ttbk1 // tau tubulin kinase 1 // 17 C // 106763 /// ENSMUST00000047034	NM_001162864	Ttbk1	tau tubulin kinase 1	-1.54209	0.00281043	1	9.32502	9.24383	9.00599	8.7139	8.55581	8.43047
9924	10376839	NM_028360 // Ttc19 // tetratricopeptide repeat domain 19 // 11 B2 // 72795 /// NM_02970	NM_028360	Ttc19	tetratricopeptide repeat domain 19	-1.79792	0.00178441	1	10.3278	10.1811	10.1522	9.41808	9.33765	9.36639
12486	10402096	NM_001033213 // Ttc7b // tetratricopeptide repeat domain 7B // 12 E // 104718 /// ENSMU	NM_001033213	Ttc7b	tetratricopeptide repeat domain 7B	-1.6391	0.00322144	1	11.5736	11.6434	11.7439	10.9387	10.8722	11.0113
22707	10496837	NM_027594 // Ttll7 // tubulin tyrosine ligase-like family, member 7 // 3 H2 // 70892 //	NM_027594	Ttll7	tubulin tyrosine ligase-like family, member 7	-1.60711	0.0243535	1	11.5347	11.6937	11.7671	11.0218	11.0394	10.8809
8744	10365658	NM_029166 // Uhrf1bp1l // UHRF1 (ICBP90) binding protein 1-like // 10 C2 // 75089 /// E	NM_029166	Uhrf1bp1l	UHRF1 (ICBP90) binding protein 1-like	-1.54292	0.0202307	1	10.8155	10.9667	11.0076	10.3634	10.2979	10.2515
31983	10579550	NM_001029873 // Unc13a // unc-13 homolog A (C. elegans) // 8 B3.3 // 382018 /// BC05834	NM_001029873	Unc13a	unc-13 homolog A (C. elegans)	-1.55759	0.0039866	1	9.46012	9.33976	9.30093	8.74045	8.73192	8.71048
31984	10579554	NM_001029873 // Unc13a // unc-13 homolog A (C. elegans) // 8 B3.3 // 382018 /// ENSMUST	NM_001029873	Unc13a	unc-13 homolog A (C. elegans)	-1.57775	0.0173177	1	10.9177	10.7465	10.7242	10.1062	10.0921	10.2165
22134	10491414	NM_001013024 // Usp13 // ubiquitin specific peptidase 13 (isopeptidase T-3) // 3 A3 //	NM_001013024	Usp13	ubiquitin specific peptidase 13 (isopeptidase T-3)	-1.5665	0.00329294	1	8.81361	9.00926	8.91642	8.21996	8.29022	8.28647
10954	10387138	NM_173754 // Usp43 // ubiquitin specific peptidase 43 // 11 B3 // 216835 /// ENSMUST000	NM_173754	Usp43	ubiquitin specific peptidase 43	-2.16017	0.0366847	1	7.05885	7.33418	7.14038	6.28307	5.81166	6.10524
23498	10503551	NM_152825 // Usp45 // ubiquitin specific petidase 45 // 4 A3 // 77593 /// ENSMUST000000	NM_152825	Usp45	ubiquitin specific petidase 45	-1.63688	0.00432617	1	10.0317	10.312	10.2318	9.41153	9.53511	9.49602
8242	10361055	NR_027352 // Vash2 // vasohibin 2 // 1 H6 // 226841 /// NM_144879 // Vash2 // vasohibin	NR_027352	Vash2	vasohibin 2	-2.53415	0.0372866	1	8.21532	9.03562	8.72601	7.34107	7.23821	7.37316
12147	10399046	NM_009511 // Vipr2 // vasoactive intestinal peptide receptor 2 // 12 F2|12 59.4 cM // 2	NM_009511	Vipr2	vasoactive intestinal peptide receptor 2	-2.90475	0.045064	1	10.0415	10.1971	10.4757	9.14492	8.15337	8.80077
9627	10374315	NM_177033 // Vwc2 // von Willebrand factor C domain containing 2 // 11 A1 // 319922 ///	NM_177033	Vwc2	von Willebrand factor C domain containing 2	-2.13416	0.0265618	1	8.70671	8.89141	8.8676	7.96474	7.54139	7.67859
26659	10534152	NM_145218 // Wbscr17 // Williams-Beuren syndrome chromosome region 17 homolog (human) /	NM_145218	Wbscr17	Williams-Beuren syndrome chromosome region 17 homolog (human)	-2.04918	0.0325438	1	10.2067	10.151	10.2072	9.00787	8.89815	9.55373
22570	10495343	NM_181400 // Wdr47 // WD repeat domain 47 // 3 F3 // 99512 /// ENSMUST00000051145 // Wd	NM_181400	Wdr47	WD repeat domain 47	-1.56222	0.00469041	1	11.2266	11.2606	11.2122	10.5256	10.5874	10.6556
24263	10510844	NM_021499 // Wdr8 // WD repeat domain 8 // 4 E2 // 59002 /// ENSMUST00000030895 // Wdr8	NM_021499	Wdr8	WD repeat domain 8	-1.61392	0.0306839	1	9.50908	9.63717	9.62499	8.9578	9.0543	8.68742
13371	10409118	NM_029361 // Wnk2 // WNK lysine deficient protein kinase 2 // 13 B1 // 75607 /// ENSMUS	NM_029361	Wnk2	WNK lysine deficient protein kinase 2	-1.55961	0.00432745	1	10.3078	10.2723	10.2525	9.71433	9.54672	9.64799
9894	10376490	NM_139298 // Wnt9a // wingless-type MMTV integration site 9A // 11 B1.3 // 216795 /// E	NM_139298	Wnt9a	wingless-type MMTV integration site 9A	-1.60696	0.00198293	1	7.09941	6.99122	7.03664	6.36216	6.30701	6.40511
11420	10391957	NM_011719 // Wnt9b // wingless-type MMTV integration site 9B // 11 E1|11 63.0 cM // 224	NM_011719	Wnt9b	wingless-type MMTV integration site 9B	-3.27648	0.0251198	1	7.82153	7.64416	7.47224	5.7224	5.78315	6.29594
7392	10352920	NM_001011874 // Xkr4 // X Kell blood group precursor related family member 4 // 1 A1 //	NM_001011874	Xkr4	X Kell blood group precursor related family member 4	-1.82294	0.000417159	1	10.8199	10.8569	10.8982	9.9184	10.0053	10.0525
11229	10390059	NM_145828 // Xylt2 // xylosyltransferase II // 11 D // 217119 /// ENSMUST00000116349 //	NM_145828	Xylt2	xylosyltransferase II	-2.55963	0.01638	1	10.2853	10.6012	10.5428	9.2776	9.03034	9.05355
20529	10475946	NM_178404 // Zc3h6 // zinc finger CCCH type containing 6 // 2 F1 // 78751 /// ENSMUST00	NM_178404	Zc3h6	zinc finger CCCH type containing 6	-1.59782	0.0256941	1	7.87287	7.91297	8.08552	7.30869	7.34597	7.18839
20528	10475941	NM_178404 // Zc3h6 // zinc finger CCCH type containing 6 // 2 F1 // 78751 /// ENSMUST00	NM_178404	Zc3h6	zinc finger CCCH type containing 6	-1.501	0.00741737	1	7.84775	7.79421	7.76359	7.16498	7.23043	7.25237
12440	10401705	NM_001080943 // Zdhhc22 // zinc finger, DHHC-type containing 22 // 12 D2 // 238331 ///	NM_001080943	Zdhhc22	zinc finger, DHHC-type containing 22	-2.07983	0.0339019	1	11.8684	11.8349	11.8449	10.628	10.5635	11.1873
12439	10401702	NM_001080943 // Zdhhc22 // zinc finger, DHHC-type containing 22 // 12 D2 // 238331 ///	NM_001080943	Zdhhc22	zinc finger, DHHC-type containing 22	-2.24982	0.0388849	1	9.74985	9.76155	9.6026	8.51732	8.21505	8.8722
14637	10419966	NM_001039198 // Zfhx2 // zinc finger homeobox 2 // 14 C3 // 239102 /// NR_004444 // Zfh	NM_001039198	Zfhx2	zinc finger homeobox 2	-1.5207	0.00356294	1	9.75652	9.76229	9.74497	9.07948	9.19679	9.17329
7312	10352092	NM_001012330 // Zfp238 // zinc finger protein 238 // 1 H3 // 30928 /// NM_013915 // Zfp	NM_001012330	Zfp238	zinc finger protein 238	-1.50345	0.000619146	1	9.50706	9.53959	9.35682	8.94347	8.95262	8.74255
13245	10408162	NM_001111107 // Zfp322a // zinc finger protein 322A // 13 A3.1 // 218100 /// NM_172586	NM_001111107	Zfp322a	zinc finger protein 322A	-1.85754	0.0102478	1	8.93763	9.10247	9.11579	8.22109	8.08241	8.17221
21298	10484237	NM_178723 // Zfp385b // zinc finger protein 385B // 2 C3 // 241494 /// NM_001113399 //	NM_178723	Zfp385b	zinc finger protein 385B	-2.3066	0.0135106	1	9.14841	9.4781	9.39507	8.21982	8.18397	8.00048
33303	10591754	NM_181419 // Zfp599 // zinc finger protein 599 // 9 A3 // 235048 /// ENSMUST00000086281	NM_181419	Zfp599	zinc finger protein 599	-1.58779	0.00309348	1	7.48289	7.95426	7.75512	6.87356	7.29905	7.01861
26171	10529385	NM_001015039 // Zfyve28 // zinc finger, FYVE domain containing 28 // 5 B2 // 231125 ///	NM_001015039	Zfyve28	zinc finger, FYVE domain containing 28	-1.70095	0.0091184	1	7.93578	7.8897	7.83439	7.03196	7.23806	7.09082
31092	10570963	NM_177086 // Zmat4 // zinc finger, matrin type 4 // 8 A2 // 320158 /// ENSMUST000000423	NM_177086	Zmat4	zinc finger, matrin type 4	-1.91578	0.0445067	1	11.351	11.7092	11.694	10.774	10.7584	10.408
10509	10382912	NM_001113486 // Sept9 // septin 9 // 11 E2|11 79.2 cM // 53860 /// NM_001113487 // Sept	NM_001113486	2014-09-09	septin 9	1.8	0.00843677	1	7.85326	7.78326	7.9242	8.58007	8.76847	8.71978
9531	10373571	ENSMUST00000051011 // 1110012D08Rik // RIKEN cDNA 1110012D08 gene // 10 D3 // 73827	ENSMUST00000051011	1110012D08Rik	RIKEN cDNA 1110012D08 gene	1.6	0.0295741	1	8.45013	8.45875	8.62845	8.97213	9.34332	9.18715
7235	10351465	BC150846 // 1700084C01Rik // RIKEN cDNA 1700084C01 gene // 1 H3 // 78465 /// NM_0010331	BC150846	1700084C01Rik	RIKEN cDNA 1700084C01 gene	2.9	0.0163408	1	8.29205	7.75149	8.17243	9.49019	9.64525	9.73761
13801	10413152	NM_028275 // 1700112E06Rik // RIKEN cDNA 1700112E06 gene // 14 B // 76633 /// ENSMUST00	NM_028275	1700112E06Rik	RIKEN cDNA 1700112E06 gene	2	0.0358453	1	5.60625	5.8448	6.07353	6.85988	6.4606	7.18603
22606	10495826	NM_024461 // 1810037I17Rik // RIKEN cDNA 1810037I17 gene // 3 G1 // 67704 /// ENSMUST00	NM_024461	1810037I17Rik	RIKEN cDNA 1810037I17 gene	1.7	0.0084444	1	7.39346	7.42793	7.19998	8.09469	8.07064	8.07036
21696	10487321	NM_023220 // 2010106G01Rik // RIKEN cDNA 2010106G01 gene // 2 F3 // 66552 /// ENSMUST00	NM_023220	2010106G01Rik	RIKEN cDNA 2010106G01 gene	1.6	0.0202212	1	10.2073	10.0033	10.1276	10.7276	10.8697	10.8168
16458	10437970	BC089026 // 2310008H04Rik // RIKEN cDNA 2310008H04 gene // 16 A2 // 224008 /// NM_14606	BC089026	2310008H04Rik	RIKEN cDNA 2310008H04 gene	1.8	0.0187154	1	6.5669	6.38174	6.44852	7.19247	7.40755	7.30485
17216	10444932	NM_001146711 // 2310014H01Rik // RIKEN cDNA 2310014H01 gene // 17 B1 // 76448 /// NM_17	NM_001146711	2310014H01Rik	RIKEN cDNA 2310014H01 gene	2.1	0.0419507	1	5.62815	5.95609	5.72215	6.58322	6.67126	7.18708
7169	10350838	NM_026515 // 2810417H13Rik // RIKEN cDNA 2810417H13 gene // 9 C // 68026 /// ENSMUST000	NM_026515	2810417H13Rik	RIKEN cDNA 2810417H13 gene	2.2	0.0175628	1	5.89564	5.52712	5.6859	6.74312	6.76425	7.04435
6903	10348000	NM_001144992 // 2810459M11Rik // RIKEN cDNA 2810459M11 gene // 1 C5 // 72792 /// NM_001	NM_001144992	2810459M11Rik	RIKEN cDNA 2810459M11 gene	1.7	0.0272552	1	6.18035	6.10644	6.17862	6.72329	6.87029	7.16857
22240	10492341	NM_001081295 // 4631416L12Rik // RIKEN cDNA 4631416L12 gene // 3 E1 // 622434 /// ENSMU	NM_001081295	4631416L12Rik	RIKEN cDNA 4631416L12 gene	1.7	0.013065	1	8.20649	8.4838	8.48449	9.1773	9.15603	9.2153
8508	10363445	NM_028732 // 4632428N05Rik // RIKEN cDNA 4632428N05 gene // 10 B4 // 74048 /// NM_00115	NM_028732	4632428N05Rik	RIKEN cDNA 4632428N05 gene	2.2	0.0284334	1	8.33514	8.30981	8.27062	9.09424	9.46596	9.68825
25221	10519607	BC147127 // 4930420K17Rik // RIKEN cDNA 4930420K17 gene // 5 A1 // 652925 /// NM_001081	BC147127	4930420K17Rik	RIKEN cDNA 4930420K17 gene	1.8	0.00483712	1	9.14268	9.23809	9.24028	9.90087	10.2049	10.1273
11884	10396919	BC040401 // 4933426M11Rik // RIKEN cDNA 4933426M11 gene // 12 D1 // 217684 /// ENSMUST0	BC040401	4933426M11Rik	RIKEN cDNA 4933426M11 gene	1.6	0.0136542	1	9.37059	9.43884	9.3278	9.91739	10.148	10.158
14241	10416423	NM_198642 // 5031414D18Rik // RIKEN cDNA 5031414D18 gene // 14 D3 // 271221 /// ENSMUST	NM_198642	5031414D18Rik	RIKEN cDNA 5031414D18 gene	1.6	0.0184072	1	5.20474	5.41435	5.40482	5.98574	6.11797	5.88522
7056	10349661	NM_145509 // 5430435G22Rik // RIKEN cDNA 5430435G22 gene // 1 E4 // 226421 /// ENSMUST0	NM_145509	5430435G22Rik	RIKEN cDNA 5430435G22 gene	1.9	0.0063497	1	7.74812	7.7084	7.85394	8.70705	8.7057	8.61689
14802	10421697	BC116748 // 9030625A04Rik // RIKEN cDNA 9030625A04 gene // 14 D3 // 210808 /// NM_17248	BC116748	9030625A04Rik	RIKEN cDNA 9030625A04 gene	3.9	0.0300896	1	6.18478	5.89209	5.65309	7.46477	8.05386	8.08327
30520	10566346	NM_001146007 // 9230105E10Rik // RIKEN cDNA 9230105E10 gene // 7 E3 // 319236 /// NM_17	NM_001146007	9230105E10Rik	RIKEN cDNA 9230105E10 gene	2.4	0.0135534	1	5.16457	5.67564	5.54513	6.32615	6.73221	7.087
30519	10566333	NM_001146007 // 9230105E10Rik // RIKEN cDNA 9230105E10 gene // 7 E3 // 319236 /// ENSMU	NM_001146007	9230105E10Rik	RIKEN cDNA 9230105E10 gene	3.7	0.00621627	1	5.19387	5.43097	5.441	6.77326	7.45164	7.4709
34453	10601581	NM_001146007 // 9230105E10Rik // RIKEN cDNA 9230105E10 gene // 7 E3 // 319236 /// NM_17	NM_001146007	9230105E10Rik	RIKEN cDNA 9230105E10 gene	3	0.00661941	1	5.77504	5.96328	5.98521	7.35702	7.34157	7.81504
10783	10385526	NM_173434 // 9930111J21Rik2 // RIKEN cDNA 9930111J21 gene 2 // 11 B1.2 // 245240 /// NM	NM_173434	9930111J21Rik2	RIKEN cDNA 9930111J21 gene 2	6.1	0.00955079	1	5.97878	5.90697	5.98068	8.06777	8.73635	8.86218
10780	10385513	NM_173434 // 9930111J21Rik2 // RIKEN cDNA 9930111J21 gene 2 // 11 B1.2 // 245240 /// NM	NM_173434	9930111J21Rik2	RIKEN cDNA 9930111J21 gene 2	6.5	0.0103875	1	5.97129	5.85793	5.8688	8.12793	8.76068	8.92527
27424	10541354	NM_175628 // A2m // alpha-2-macroglobulin // 6 F1|6 61.7 cM // 232345 /// ENSMUST000000	NM_175628	A2m	alpha-2-macroglobulin	35.6	0.00289271	1	7.03953	6.63989	7.0653	11.738	12.2962	12.1659
17968	10451646	NM_178796 // A530064D06Rik // RIKEN cDNA A530064D06 gene // 17 C // 328830 /// NM_00111	NM_178796	A530064D06Rik	RIKEN cDNA A530064D06 gene	2	0.0307238	1	5.09612	4.74957	4.86999	5.73008	5.91582	6.03631
21018	10480601	NM_146115 // A830007P12Rik // RIKEN cDNA A830007P12 gene // 2 A3 // 227612 /// BC013092	NM_146115	A830007P12Rik	RIKEN cDNA A830007P12 gene	1.5	0.0165012	1	5.68419	5.64999	5.70826	6.14652	6.33408	6.43044
32458	10583669	NM_206536 // AB124611 // cDNA sequence AB124611 // 9 A3 // 382062 /// AB124611 // AB124	NM_206536	AB124611	cDNA sequence AB124611	2.2	0.032297	1	5.51003	5.17748	5.58525	6.24814	6.61212	6.88376
24505	10512949	NM_013454 // Abca1 // ATP-binding cassette, sub-family A (ABC1), member 1 // 4 A5-B3|4	NM_013454	Abca1	ATP-binding cassette, sub-family A (ABC1), member 1	2.8	0.00622128	1	9.26776	9.12942	9.1044	10.548	10.6786	10.7908
11242	10390186	NM_025659 // Abi3 // ABI gene family, member 3 // 11 D // 66610 /// NM_001163464 // Abi	NM_025659	Abi3	ABI gene family, member 3	4.1	0.0227409	1	5.31863	5.59598	5.57461	6.73942	7.82257	8.0204
17547	10447885	NM_153151 // Acat3 // acetyl-Coenzyme A acetyltransferase 3 // 17 A1|17 7.55 cM // 2245	NM_153151	Acat3	acetyl-Coenzyme A acetyltransferase 3	1.6	0.0481394	1	5.03879	5.19225	5.26021	6.06237	5.67611	5.88365
12210	10399605	NM_009615 // Adam17 // a disintegrin and metallopeptidase domain 17 // 12 A1.3|12 3.0 c	NM_009615	Adam17	a disintegrin and metallopeptidase domain 17	1.7	0.00979233	1	9.10817	9.03517	8.9955	9.68964	9.85192	9.76727
30858	10568873	NM_007403 // Adam8 // a disintegrin and metallopeptidase domain 8 // 7 F3-F5 // 11501 /	NM_007403	Adam8	a disintegrin and metallopeptidase domain 8	2.3	0.00347831	1	5.14365	5.20702	5.22088	6.17728	6.44757	6.46348
16757	10440522	NM_009621 // Adamts1 // a disintegrin-like and metallopeptidase (reprolysin type) with	NM_009621	Adamts1	a disintegrin-like and metallopeptidase (reprolysin type) with	1.5	0.0011643	1	7.13957	6.65332	6.80138	7.75564	7.32252	7.39909
10145	10379389	NM_172133 // Adap2 // ArfGAP with dual PH domains 2 // 11 B5|11 47.24 cM // 216991 ///	NM_172133	Adap2	ArfGAP with dual PH domains 2	2.4	0.00773841	1	6.96234	7.30924	7.25835	8.07847	8.52468	8.75144
22539	10495107	NM_009631 // Adora3 // adenosine A3 receptor // 3 F2.2|3 55.7 cM // 11542 /// NM_001174	NM_009631	Adora3	adenosine A3 receptor	2.1	0.0250419	1	5.39452	5.29278	5.40543	6.13732	6.39591	6.73442
12125	10398859	NM_007421 // Adssl1 // adenylosuccinate synthetase like 1 // 12 F1 // 11565 /// ENSMUST	NM_007421	Adssl1	adenylosuccinate synthetase like 1	1.6	0.0301192	1	7.67787	8.15176	8.3817	8.48586	8.95075	8.82175
19718	10468668	NM_146102 // Afap1l2 // actin filament associated protein 1-like 2 // 19 D2 // 226250 /	NM_146102	Afap1l2	actin filament associated protein 1-like 2	1.5	0.000281473	1	7.35576	7.33772	7.33137	7.93071	7.94606	7.93067
25623	10523647	NM_001080798 // Aff1 // AF4/FMR2 family, member 1 // 5 E|5 56.0 cM // 17355 /// NM_1339	NM_001080798	Aff1	AF4	1.5	0.0142974	1	6.69374	7.15089	7.12115	7.43814	7.63683	7.74362
32315	10582658	NM_007428 // Agt // angiotensinogen (serpin peptidase inhibitor, clade A, member 8) //	NM_007428	Agt	angiotensinogen (serpin peptidase inhibitor, clade A, member 8)	1.6	0.0108712	1	11.7658	11.7914	11.7206	12.3401	12.424	12.5299
25109	10518455	NM_009642 // Agtrap // angiotensin II, type I receptor-associated protein // 4 E1|4 76.	NM_009642	Agtrap	angiotensin II, type I receptor-associated protein	1.6	0.0470927	1	7.09967	6.98407	7.0054	7.50004	7.69136	7.93192
30523	10566366	NM_199146 // AI451617 // expressed sequence AI451617 // 7 E3 // 209387 /// NM_001167828	NM_199146	AI451617	expressed sequence AI451617	13.4	0.0017174	1	4.93452	5.07334	5.19284	8.39285	9.06386	8.99051
8170	10360377	BC150711 // AI607873 // expressed sequence AI607873 // 1 H3 // 226691 /// ENSMUST000000	BC150711	AI607873	expressed sequence AI607873	35.4	0.00509905	1	5.82232	5.75417	5.38167	10.2922	10.9857	11.1212
17822	10450484	NM_019467 // Aif1 // allograft inflammatory factor 1 // 17 B1|17 19.05 cM // 11629 ///	NM_019467	Aif1	allograft inflammatory factor 1	3.1	0.0429282	1	5.76826	5.80836	5.56664	6.83964	7.31532	7.81909
7287	10351867	NM_001013779 // Aim2 // absent in melanoma 2 // 1 H3 // 383619 /// ENSMUST00000038028 /	NM_001013779	Aim2	absent in melanoma 2	2.7	0.0107073	1	6.10935	6.22328	6.1812	7.24361	7.83209	7.73047
24027	10508382	NM_016895 // Ak2 // adenylate kinase 2 // 4 D2.2|4 61.0 cM // 11637 /// NM_001033966 //	NM_016895	Ak2	adenylate kinase 2	1.7	0.00501305	1	7.22205	7.39855	7.39504	8.07281	8.14309	8.06092
24573	10513666	NM_001045514 // Akna // AT-hook transcription factor // 4 C1 // 100182 /// ENSMUST00000	NM_001045514	Akna	AT-hook transcription factor	1.6	0.0131302	1	6.28311	6.20151	6.20855	6.80543	6.92833	6.98707
27711	10543859	NM_009658 // Akr1b3 // aldo-keto reductase family 1, member B3 (aldose reductase) // 6	NM_009658	Akr1b3	aldo-keto reductase family 1, member B3 (aldose reductase)	1.8	0.0275703	1	9.58703	9.32166	9.31477	10.174	10.2907	10.3928
19062	10461979	NM_013467 // Aldh1a1 // aldehyde dehydrogenase family 1, subfamily A1 // 19 B|19 12.0 c	NM_013467	Aldh1a1	aldehyde dehydrogenase family 1, subfamily A1	1.6	0.0196688	1	10.7152	10.8291	10.9475	11.4481	11.5544	11.4041
27303	10540034	NM_027406 // Aldh1l1 // aldehyde dehydrogenase 1 family, member L1 // 6 D1 // 107747 //	NM_027406	Aldh1l1	aldehyde dehydrogenase 1 family, member L1	1.7	0.00142768	1	9.29215	9.25163	9.31894	10.066	10.1199	10.0987
9329	10371332	NM_153543 // Aldh1l2 // aldehyde dehydrogenase 1 family, member L2 // 10 C1 // 216188 /	NM_153543	Aldh1l2	aldehyde dehydrogenase 1 family, member L2	1.8	0.0118305	1	6.29592	6.4488	6.31134	7.00085	7.25013	7.32852
19311	10464560	NM_026316 // Aldh3b1 // aldehyde dehydrogenase 3 family, member B1 // 19 A // 67689 ///	NM_026316	Aldh3b1	aldehyde dehydrogenase 3 family, member B1	1.9	0.0190822	1	7.44971	7.57116	7.68596	8.20601	8.75841	8.53832
26002	10527638	NM_009663 // Alox5ap // arachidonate 5-lipoxygenase activating protein // --- // 11690	NM_009663	Alox5ap	arachidonate 5-lipoxygenase activating protein	2.4	0.0183666	1	6.9409	6.68983	6.77305	7.87286	8.17226	8.21023
17633	10448441	NM_172935 // Amdhd2 // amidohydrolase domain containing 2 // 17 A3.3 // 245847 /// ENSM	NM_172935	Amdhd2	amidohydrolase domain containing 2	1.6	0.0311153	1	7.38395	7.32546	7.40227	7.80709	8.03449	8.2185
29250	10556302	NM_009667 // Ampd3 // adenosine monophosphate deaminase 3 // 7 E2-E3|7 52.0 cM // 11717	NM_009667	Ampd3	adenosine monophosphate deaminase 3	1.6	0.0348972	1	9.50023	9.58943	9.52894	9.94511	10.3669	10.4276
13971	10414537	NM_001161731 // Ang // angiogenin, ribonuclease, RNase A family, 5 // 14 B-C1|14 18.0 c	NM_001161731	Ang	angiogenin, ribonuclease, RNase A family, 5	3.9	0.0103795	1	7.87491	7.59808	7.59924	9.45796	9.66115	9.8646
10033	10378126	NM_009671 // Ankfy1 // ankyrin repeat and FYVE domain containing 1 // 11 B4 // 11736 //	NM_009671	Ankfy1	ankyrin repeat and FYVE domain containing 1	1.6	0.00730289	1	9.00725	8.95944	9.00685	9.63618	9.76995	9.64251
30309	10564818	NM_008486 // Anpep // alanyl (membrane) aminopeptidase // 7 D3 // 16790 /// ENSMUST0000	NM_008486	Anpep	alanyl (membrane) aminopeptidase	1.7	0.00166365	1	7.26809	7.33029	7.21109	7.9884	8.15952	7.97844
27998	10545974	NM_054041 // Antxr1 // anthrax toxin receptor 1 // 6 D1 // 69538 /// ENSMUST00000042025	NM_054041	Antxr1	anthrax toxin receptor 1	2	0.00289428	1	8.7644	8.71404	8.64028	9.67974	9.6632	9.72904
25602	10523451	NM_013470 // Anxa3 // annexin A3 // 5 E3|5 54.0 cM // 11745 /// ENSMUST00000031447 // A	NM_013470	Anxa3	annexin A3	3	0.00649673	1	7.47772	7.51055	7.23687	8.84712	9.07171	9.0485
27997	10545958	NM_013471 // Anxa4 // annexin A4 // 6 D1|6 38.0 cM // 11746 /// ENSMUST00000001187 // A	NM_013471	Anxa4	annexin A4	4.2	0.0163417	1	5.44816	5.47865	5.13126	7.15248	7.41278	7.73326
19846	10469695	NM_019456 // Apbb1ip // amyloid beta (A4) precursor protein-binding, family B, member 1	NM_019456	Apbb1ip	amyloid beta (A4) precursor protein-binding, family B, member 1	3.4	0.0187369	1	6.96651	6.92775	6.889	8.25282	8.91358	8.95112
28155	10547621	NM_031159 // Apobec1 // apolipoprotein B mRNA editing enzyme, catalytic polypeptide 1 /	NM_031159	Apobec1	apolipoprotein B mRNA editing enzyme, catalytic polypeptide 1	9.7	0.000599888	1	6.05375	6.46557	6.41908	9.22965	9.67262	9.8495
15162	10425321	NM_001160415 // Apobec3 // apolipoprotein B mRNA editing enzyme, catalytic polypeptide	NM_001160415	Apobec3	apolipoprotein B mRNA editing enzyme, catalytic polypeptide	6.3	0.00335926	1	5.66278	5.88035	5.75508	8.09388	8.4689	8.70761
29707	10560618	NM_007469 // Apoc1 // apolipoprotein C-I // 7 A3|7 4.0 cM // 11812 /// NM_001110009 //	NM_007469	Apoc1	apolipoprotein C-I	2.4	0.0102963	1	7.22682	7.69427	7.68466	8.70579	8.72734	9.01113
18557	10457614	NM_009700 // Aqp4 // aquaporin 4 // 18 A1|18 6.0 cM // 11829 /// ENSMUST00000079081 //	NM_009700	Aqp4	aquaporin 4	2.1	0.00807797	1	11.7905	11.6906	11.963	12.8061	12.9609	12.9136
29093	10555470	NM_001040111 // Arap1 // ArfGAP with RhoGAP domain, ankyrin repeat and PH domain 1 // 7	NM_001040111	Arap1	ArfGAP with RhoGAP domain, ankyrin repeat and PH domain 1	1.6	0.00174341	1	6.62994	6.71175	6.89662	7.35095	7.41398	7.52406
28001	10546010	NM_001037727 // Arhgap25 // Rho GTPase activating protein 25 // 6 D1 // 232201 /// NM_1	NM_001037727	Arhgap25	Rho GTPase activating protein 25	3.9	0.0260996	1	5.43111	5.41799	5.45546	6.75357	7.5456	7.84337
28320	10548892	NM_007486 // Arhgdib // Rho, GDP dissociation inhibitor (GDI) beta // 6 G1 // 11857 ///	NM_007486	Arhgdib	Rho, GDP dissociation inhibitor (GDI) beta	4.4	0.00883805	1	7.44729	7.76996	7.28907	9.38851	9.70588	9.83555
14156	10415778	NM_177337 // Arl11 // ADP-ribosylation factor-like 11 // 14 D1 // 219144 /// ENSMUST000	NM_177337	Arl11	ADP-ribosylation factor-like 11	2.1	0.02843	1	5.39607	5.10249	5.3003	6.13012	6.46546	6.36579
30345	10565292	NM_007488 // Arnt2 // aryl hydrocarbon receptor nuclear translocator 2 // 7 D3|7 42.5 c	NM_007488	Arnt2	aryl hydrocarbon receptor nuclear translocator 2	1.5	0.0345358	1	9.66018	9.64456	9.74685	10.2968	10.464	10.1561
34861	10604763	NM_023142 // Arpc1b // actin related protein 2/3 complex, subunit 1B // 5 G2 // 11867 /	NM_023142	Arpc1b	actin related protein 2	1.5	0.00173284	1	11.3674	11.5692	11.5399	11.9536	12.218	12.1055
25979	10527441	NM_023142 // Arpc1b // actin related protein 2/3 complex, subunit 1B // 5 G2 // 11867 /	NM_023142	Arpc1b	actin related protein 2	1.6	0.00127691	1	11.4051	11.55	11.5331	12.0239	12.2401	12.1565
13044	10406663	NM_009712 // Arsb // arylsulfatase B // 13 C3-D1|13 50.0 cM // 11881 /// ENSMUST0000009	NM_009712	Arsb	arylsulfatase B	1.6	0.00947158	1	10.9539	11.0939	11.0386	11.5361	11.8158	11.8603
13045	10406672	NM_009712 // Arsb // arylsulfatase B // 13 C3-D1|13 50.0 cM // 11881 /// ENSMUST0000009	NM_009712	Arsb	arylsulfatase B	1.6	0.0067889	1	9.86715	10.0203	9.9194	10.4765	10.7615	10.7328
31852	10578361	NM_019734 // Asah1 // N-acylsphingosine amidohydrolase 1 // 8 A4 // 11886 /// ENSMUST00	NM_019734	Asah1	N-acylsphingosine amidohydrolase 1	1.7	0.00449956	1	10.6679	10.8485	10.912	11.4238	11.6745	11.5653
24112	10509178	NM_001008232 // Asap3 // ArfGAP with SH3 domain, ankyrin repeat and PH domain 3 // 4 D3	NM_001008232	Asap3	ArfGAP with SH3 domain, ankyrin repeat and PH domain 3	2.7	0.00917846	1	6.13778	6.73541	6.50342	7.49577	7.99454	8.22132
31343	10573261	NM_024184 // Asf1b // ASF1 anti-silencing function 1 homolog B (S. cerevisiae) // 8 C3	NM_024184	Asf1b	ASF1 anti-silencing function 1 homolog B (S. cerevisiae)	2.3	0.0135567	1	5.9462	5.83965	5.79117	6.89421	7.0124	7.22111
12120	10398795	NM_001081169 // Aspg // asparaginase homolog (S. cerevisiae) // 12 F1 // 104816 /// ENS	NM_001081169	Aspg	asparaginase homolog (S. cerevisiae)	2.9	0.0211589	1	5.24129	5.11221	5.17819	6.3779	6.66519	7.10175
15539	10428763	NM_027435 // Atad2 // ATPase family, AAA domain containing 2 // 15 D2 // 70472 /// ENSM	NM_027435	Atad2	ATPase family, AAA domain containing 2	1.5	0.021381	1	5.68723	5.80483	5.73506	6.12584	6.5485	6.3307
8248	10361091	NM_007498 // Atf3 // activating transcription factor 3 // 1 H6|1 103.2 cM // 11910 ///	NM_007498	Atf3	activating transcription factor 3	5.5	0.0136562	1	6.04558	5.42476	5.4931	7.93412	8.09011	8.32493
29471	10558754	NM_145387 // Athl1 // ATH1, acid trehalase-like 1 (yeast) // 7 F5 // 212974 /// ENSMUST	NM_145387	Athl1	ATH1, acid trehalase-like 1 (yeast)	1.7	0.0474847	1	5.92295	6.07879	5.85975	6.89731	6.49477	6.68649
33722	10595793	NM_007502 // Atp1b3 // ATPase, Na+/K+ transporting, beta 3 polypeptide // 9 E3.3|9 51.0	NM_007502	Atp1b3	ATPase, Na+	1.5	0.0236979	1	11.1059	11.1712	11.1678	11.8265	11.5846	11.824
25815	10525804	NM_011596 // Atp6v0a2 // ATPase, H+ transporting, lysosomal V0 subunit A2 // 5 F // 218	NM_011596	Atp6v0a2	ATPase, H+ transporting, lysosomal V0 subunit A2	1.5	0.0253217	1	10.5438	10.5299	10.5656	10.9709	11.2915	11.2536
24360	10511779	NM_175406 // Atp6v0d2 // ATPase, H+ transporting, lysosomal V0 subunit D2 // 4 A3 // 24	NM_175406	Atp6v0d2	ATPase, H+ transporting, lysosomal V0 subunit D2	2.6	0.044336	1	5.21178	5.24336	5.32201	5.99931	7.01263	6.89474
17052	10443021	NM_025272 // Atp6v0e // ATPase, H+ transporting, lysosomal V0 subunit E // 17 A3.3 // 1	NM_025272	Atp6v0e	ATPase, H+ transporting, lysosomal V0 subunit E	1.6	0.00145874	1	9.75619	9.87347	9.90514	10.4339	10.5155	10.4987
9967	10377405	NM_011496 // Aurkb // aurora kinase B // 11 B3|11 40.0 cM // 20877 /// ENSMUST000000212	NM_011496	Aurkb	aurora kinase B	2.6	0.00277488	1	5.66012	5.79983	5.65806	6.88187	7.22229	7.10865
19458	10466127	NM_001177351 // AW112010 // expressed sequence AW112010 // 19 A // 107350 /// EF660528	NM_001177351	AW112010	expressed sequence AW112010	5.6	0.00670376	1	5.52698	5.36899	5.48739	7.87487	7.5801	8.36749
29783	10561104	NM_009465 // Axl // AXL receptor tyrosine kinase // 7 A3-B1|7 6.0 cM // 26362 /// ENSMU	NM_009465	Axl	AXL receptor tyrosine kinase	2.3	0.00250587	1	9.50141	9.74187	9.71345	10.5611	10.9989	10.9159
20484	10475414	NM_009735 // B2m // beta-2 microglobulin // 2 F1-F3|2 69.0 cM // 12010 /// ENSMUST00000	NM_009735	B2m	beta-2 microglobulin	5.3	0.0085446	1	10.7107	11.229	10.8145	13.0555	13.2651	13.6175
24412	10512129	NM_022305 // B4galt1 // UDP-Gal:betaGlcNAc beta 1,4- galactosyltransferase, polypeptide	NM_022305	B4galt1	UDP-Gal:betaGlcNAc beta 1,4- galactosyltransferase, polypeptide	3.5	0.00851736	1	6.48277	6.38775	6.48257	7.95695	8.25059	8.5197
16322	10436734	NM_007520 // Bach1 // BTB and CNC homology 1 // 16 C3.3 // 12013 /// ENSMUST00000026703	NM_007520	Bach1	BTB and CNC homology 1	1.6	0.0096403	1	7.54243	7.50174	7.41994	8.09126	8.19404	8.19668
17699	10449303	NM_007523 // Bak1 // BCL2-antagonist/killer 1 // 17 B // 12018 /// ENSMUST00000078691 /	NM_007523	Bak1	BCL2-antagonist	1.6	0.0107097	1	8.08129	8.41922	8.28047	8.85297	8.97142	9.04997
22041	10490632	NM_183162 // BC006779 // cDNA sequence BC006779 // 2 H4 // 229003 /// ENSMUST0000010883	NM_183162	BC006779	cDNA sequence BC006779	2.8	0.0268732	1	5.57808	5.59628	5.52591	6.57881	7.41304	7.18071
24952	10516966	NM_001033308 // BC013712 // cDNA sequence BC013712 // 4 D2.3 // 230787 /// ENSMUST00000	NM_001033308	BC013712	cDNA sequence BC013712	5	0.0140144	1	5.59126	5.4871	5.75108	7.36737	8.08411	8.38107
18397	10455970	BC023105 // BC023105 // cDNA sequence BC023105 // 18 D3 // 667597 /// BC023105 // BC023	BC023105	BC023105	cDNA sequence BC023105	4.5	0.0358554	1	5.58888	5.8599	5.56299	6.92221	8.44956	8.18817
7173	10350853	NM_001033284 // BC026585 // cDNA sequence BC026585 // 1 H1 // 226527 /// ENSMUST0000004	NM_001033284	BC026585	cDNA sequence BC026585	1.9	0.0273164	1	8.12159	8.12767	7.96402	8.77217	9.0038	9.13941
23124	10500276	BC028528 // BC028528 // cDNA sequence BC028528 // 3 F2.1 // 229600 /// AF534879 // BC02	BC028528	BC028528	cDNA sequence BC028528	1.6	0.041553	1	6.9386	7.07489	6.8473	7.68497	7.44866	7.65245
10935	10386916	NM_198861 // BC046404 // cDNA sequence BC046404 // 11 B2 // 192976 /// BC053455 // BC04	NM_198861	BC046404	cDNA sequence BC046404	2.1	0.026571	1	6.56517	6.41825	6.3091	7.28821	7.55977	7.62731
32909	10587683	NM_009742 // Bcl2a1a // B-cell leukemia/lymphoma 2 related protein A1a // 9 E3.1|9 50.0	NM_009742	Bcl2a1a	B-cell leukemia	5.4	0.0148474	1	5.9928	5.6419	5.58252	7.86831	8.19533	8.48338
32912	10587690	NM_007534 // Bcl2a1b // B-cell leukemia/lymphoma 2 related protein A1b // 9 E3.1 // 120	NM_007534	Bcl2a1b	B-cell leukemia	4.3	0.0124824	1	5.93069	5.65674	5.71882	7.57021	7.95774	8.11671
33091	10589884	NM_007535 // Bcl2a1c // B-cell leukemia/lymphoma 2 related protein A1c // 9 F3 // 12046	NM_007535	Bcl2a1c	B-cell leukemia	1.9	0.0280603	1	5.46331	5.28505	5.16269	6.0713	6.40518	6.18367
33705	10595633	NM_007536 // Bcl2a1d // B-cell leukemia/lymphoma 2 related protein A1d // 9 E3.1 // 120	NM_007536	Bcl2a1d	B-cell leukemia	4.3	0.0124828	1	6.00635	5.73239	5.79447	7.64586	8.03339	8.19236
29713	10560685	NM_033601 // Bcl3 // B-cell leukemia/lymphoma 3 // 7 A3|7 6.5 cM // 12051 /// ENSMUST00	NM_033601	Bcl3	B-cell leukemia	3.1	0.0264113	1	5.3094	5.13791	5.28347	6.40468	7.09713	7.12649
16542	10438738	NM_009744 // Bcl6 // B-cell leukemia/lymphoma 6 // 16 B1|16 13.9 cM // 12053 /// ENSMUS	NM_009744	Bcl6	B-cell leukemia	1.7	0.0450271	1	6.29777	7.36534	6.60918	7.12996	7.7786	7.54493
15903	10432640	ENSMUST00000100198 // Bin2 // bridging integrator 2 // 15 F1 // 668218	ENSMUST00000100198	Bin2	bridging integrator 2	4.7	0.021715	1	7.43973	7.56622	7.55999	9.01457	10.2047	10.0765
19622	10467508	NM_008528 // Blnk // B-cell linker // 19 C3|19 31.0 cM // 17060 /// ENSMUST00000054769	NM_008528	Blnk	B-cell linker	4.7	0.012878	1	5.8222	5.75144	5.96606	7.55523	8.19035	8.52174
25604	10523468	NM_080708 // Bmp2k // BMP2 inducible kinase // 5 E3 // 140780 /// ENSMUST00000035635 //	NM_080708	Bmp2k	BMP2 inducible kinase	1.9	0.0133318	1	9.57606	9.62484	9.82556	10.3217	10.7508	10.7855
14542	10419261	NM_007554 // Bmp4 // bone morphogenetic protein 4 // 14 C1|14 15.0 cM // 12159 /// ENSM	NM_007554	Bmp4	bone morphogenetic protein 4	1.6	0.00557657	1	9.55535	9.73173	9.68044	10.1439	10.4397	10.4434
23353	10502451	NM_007560 // Bmpr1b // bone morphogenetic protein receptor, type 1B // 3 H1 // 12167 //	NM_007560	Bmpr1b	bone morphogenetic protein receptor, type 1B	1.5	0.0297737	1	8.09823	8.21553	8.06788	8.73517	8.64867	8.88556
31979	10579532	NM_198095 // Bst2 // bone marrow stromal cell antigen 2 // 8 B3.3 // 69550 /// ENSMUST0	NM_198095	Bst2	bone marrow stromal cell antigen 2	11	0.000185538	1	5.81577	5.40103	5.86027	9.19748	8.94463	9.3055
35119	10606694	NM_013482 // Btk // Bruton agammaglobulinemia tyrosine kinase // X E3|X 51.0 cM // 1222	NM_013482	Btk	Bruton agammaglobulinemia tyrosine kinase	2.8	0.00695361	1	5.00907	5.24932	5.30251	6.34742	6.68089	7.05814
21710	10487480	NM_001113179 // Bub1 // budding uninhibited by benzimidazoles 1 homolog (S. cerevisiae)	NM_001113179	Bub1	budding uninhibited by benzimidazoles 1 homolog (S. cerevisiae)	3	0.0168326	1	5.85227	5.8385	5.69138	7.03143	7.72011	7.31966
25011	10517517	NM_007572 // C1qa // complement component 1, q subcomponent, alpha polypeptide // 4 D3|	NM_007572	C1qa	complement component 1, q subcomponent, alpha polypeptide	9.5	0.00531591	1	7.70237	7.93324	7.67623	10.6187	11.0672	11.3909
25009	10517508	NM_009777 // C1qb // complement component 1, q subcomponent, beta polypeptide // 4 D3|4	NM_009777	C1qb	complement component 1, q subcomponent, beta polypeptide	7.5	0.00549621	1	9.31639	9.31691	9.13966	11.8473	12.2079	12.4183
25010	10517513	NM_007574 // C1qc // complement component 1, q subcomponent, C chain // 4 D3|4 66.1 cM	NM_007574	C1qc	complement component 1, q subcomponent, C chain	11.1	0.00527641	1	7.76561	7.93939	7.75921	10.8623	11.3099	11.715
10522	10383025	NM_019959 // C1qtnf1 // C1q and tumor necrosis factor related protein 1 // 11 E2 // 567	NM_019959	C1qtnf1	C1q and tumor necrosis factor related protein 1	4.8	0.0149288	1	5.37261	5.72406	5.5375	7.18443	7.9265	8.31234
27465	10541683	NM_001113356 // C1rb // complement component 1, r subcomponent B // 6 F2|6 // 667277 //	NM_001113356	C1rb	complement component 1, r subcomponent B	2.9	0.00162678	1	4.93116	5.05882	5.23192	6.35007	6.67972	6.81729
6661	10345404	AK082264 // C230030N03Rik // RIKEN cDNA C230030N03 gene // 1 B // 241052	AK082264	C230030N03Rik	RIKEN cDNA C230030N03 gene	2.5	0.010273	1	6.39603	6.47971	6.48924	7.49307	7.74549	8.04307
18030	10452316	NM_009778 // C3 // complement component 3 // 17 E1-E3|17 34.3 cM // 12266 /// ENSMUST00	NM_009778	C3	complement component 3	13.4	0.0319587	1	5.75558	5.25125	5.47922	8.25943	9.11024	10.3514
28160	10547657	NM_009779 // C3ar1 // complement component 3a receptor 1 // 6 F1 // 12267 /// ENSMUST00	NM_009779	C3ar1	complement component 3a receptor 1	29	0.00357463	1	6.88975	6.88803	6.51918	11.2895	11.6643	11.9178
17799	10450242	NM_009780 // C4b // complement component 4B (Childo blood group) // 17 B1|17 18.8 cM //	NM_009780	C4b	complement component 4B (Childo blood group)	13.4	0.0124193	1	5.49932	5.11167	5.23407	8.46589	8.95452	9.64776
12331	10400589	NM_172578 // C79407 // expressed sequence C79407 // 12 C1 // 217653 /// BC052175 // C79	NM_172578	C79407	expressed sequence C79407	1.7	0.023045	1	5.6991	5.94106	5.46733	6.36891	6.51822	6.42122
10606	10383891	NM_138948 // Cabp7 // calcium binding protein 7 // 11 A1 // 192650 /// ENSMUST000000092	NM_138948	Cabp7	calcium binding protein 7	3.3	0.0266424	1	6.81038	8.08842	8.00906	9.08352	9.75575	9.28637
27199	10539135	NM_007599 // Capg // capping protein (actin filament), gelsolin-like // 6 C3 // 12332 /	NM_007599	Capg	capping protein (actin filament), gelsolin-like	5	0.00565577	1	5.36242	5.43843	5.29849	7.62397	7.49226	7.95071
22079	10490903	NM_024495 // Car13 // carbonic anhydrase 13 // 3 A2 // 71934 /// ENSMUST00000029071 //	NM_024495	Car13	carbonic anhydrase 13	3.1	0.0205244	1	5.86429	5.47125	5.5248	7.03016	7.33766	7.42425
23125	10500283	NM_011797 // Car14 // carbonic anhydrase 14 // 3 F2.1 // 23831 /// NM_146104 // Aph1a /	NM_011797	Car14	carbonic anhydrase 14	1.5	0.0004728	1	7.49894	7.49735	7.8016	8.09932	8.13053	8.44779
21052	10480956	NM_001037747 // Card9 // caspase recruitment domain family, member 9 // 2 A3 // 332579	NM_001037747	Card9	caspase recruitment domain family, member 9	1.6	0.0435573	1	5.0258	5.16824	5.09678	5.64813	5.59937	6.01565
20444	10474875	NM_029617 // Casc5 // cancer susceptibility candidate 5 // 2 E5 // 76464 /// ENSMUST000	NM_029617	Casc5	cancer susceptibility candidate 5	1.9	0.000816335	1	5.98677	6.17054	5.98786	6.83968	7.05391	6.92782
32362	10583008	NM_009808 // Casp12 // caspase 12 // 9 A1|9 1.11 cM // 12364 /// BC028979 // Casp12 //	NM_009808	Casp12	caspase 12	3.4	0.0184997	1	5.08698	4.77397	4.94817	6.58983	6.32312	7.2054
19270	10464128	NM_007611 // Casp7 // caspase 7 // 19 D2|19 50.0 cM // 12369 /// ENSMUST00000026062 //	NM_007611	Casp7	caspase 7	1.8	0.00418491	1	6.77645	7.12459	6.87932	7.69883	7.87405	7.66113
6771	10346564	NM_009812 // Casp8 // caspase 8 // 1 B|1 30.1 cM // 12370 /// NM_001080126 // Casp8 //	NM_009812	Casp8	caspase 8	3.5	0.00573082	1	7.69961	7.93823	8.05032	9.24	9.92461	9.96112
31492	10574632	NM_001161458 // Cbfb // core binding factor beta // 8 D3|8 51.0 cM // 12400 /// NM_0223	NM_001161458	Cbfb	core binding factor beta	1.8	0.00832343	1	7.5403	7.90547	7.86255	8.56099	8.69462	8.64012
19455	10466104	NM_023731 // Ccdc86 // coiled-coil domain containing 86 // 19 B // 108673 /// NM_009962	NM_023731	Ccdc86	coiled-coil domain containing 86	1.6	0.00192537	1	7.11342	7.45665	7.27174	7.83048	8.07793	7.9751
10158	10379530	NM_011331 // Ccl12 // chemokine (C-C motif) ligand 12 // 11 C|11 47.0 cM // 20293 /// E	NM_011331	Ccl12	chemokine (C-C motif) ligand 12	5.7	0.00282282	1	4.74158	4.65948	4.63785	7.05904	7.08779	7.39871
10155	10379511	NM_011333 // Ccl2 // chemokine (C-C motif) ligand 2 // 11 C-E1|11 46.5 cM // 20296 ///	NM_011333	Ccl2	chemokine (C-C motif) ligand 2	10.5	0.00322038	1	5.39977	4.91207	4.74948	8.42019	8.39266	8.41944
11155	10389231	NM_011337 // Ccl3 // chemokine (C-C motif) ligand 3 // 11 C|11 47.59 cM // 20302 /// EN	NM_011337	Ccl3	chemokine (C-C motif) ligand 3	16.8	0.00381782	1	7.07939	8.25949	7.76935	11.3976	11.8233	12.0912
10181	10379721	NM_013652 // Ccl4 // chemokine (C-C motif) ligand 4 // 11 C|11 47.6 cM // 20303 /// ENS	NM_013652	Ccl4	chemokine (C-C motif) ligand 4	1.9	0.0206374	1	5.59193	5.4786	5.47481	6.32963	6.32701	6.66087
11151	10389207	NM_013653 // Ccl5 // chemokine (C-C motif) ligand 5 // 11 C|11 47.4 cM // 20304 /// ENS	NM_013653	Ccl5	chemokine (C-C motif) ligand 5	9.9	0.00695959	1	5.87878	5.6586	5.76413	8.68936	9.00788	9.53382
10156	10379518	NM_013654 // Ccl7 // chemokine (C-C motif) ligand 7 // 11 C|11 46.5 cM // 20306 /// ENS	NM_013654	Ccl7	chemokine (C-C motif) ligand 7	2.9	0.0205946	1	5.28645	5.12209	4.9711	6.49325	6.54876	6.92954
11152	10389214	NM_011338 // Ccl9 // chemokine (C-C motif) ligand 9 // 11 C|11 47.4 cM // 20308 /// ENS	NM_011338	Ccl9	chemokine (C-C motif) ligand 9	5.9	0.0319691	1	5.9351	5.37418	5.56089	7.56556	8.51602	8.45861
22828	10497831	NM_009828 // Ccna2 // cyclin A2 // 3 B|3 19.2 cM // 12428 /// ENSMUST00000029270 // Ccn	NM_009828	Ccna2	cyclin A2	2.8	0.00751828	1	7.58961	7.70634	6.98961	8.9492	9.0531	8.73042
24833	10515836	NM_172301 // Ccnb1 // cyclin B1 // 13 D1 // 268697 /// ENSMUST00000072119 // Ccnb1 // c	NM_172301	Ccnb1	cyclin B1	2.2	0.026297	1	5.60816	5.74735	5.35468	6.45485	6.85788	6.8583
29937	10562637	NM_172301 // Ccnb1 // cyclin B1 // 13 D1 // 268697 /// ENSMUST00000072119 // Ccnb1 // c	NM_172301	Ccnb1	cyclin B1	2.8	0.0182196	1	6.44518	6.45496	6.06263	7.55512	7.92339	7.86465
13663	10411739	NM_172301 // Ccnb1 // cyclin B1 // 13 D1 // 268697 /// ENSMUST00000072119 // Ccnb1 // c	NM_172301	Ccnb1	cyclin B1	2.6	0.0175241	1	5.61688	5.68322	5.2958	6.69461	7.05208	7.01832
33617	10594774	NM_007630 // Ccnb2 // cyclin B2 // 9 D // 12442 /// ENSMUST00000034742 // Ccnb2 // cycl	NM_007630	Ccnb2	cyclin B2	3	0.0148141	1	7.0331	7.17735	6.85886	8.37136	8.61558	8.82431
33169	10590635	NM_009917 // Ccr5 // chemokine (C-C motif) receptor 5 // 9 72.0 cM // 12774 /// NM_0099	NM_009917	Ccr5	chemokine (C-C motif) receptor 5	2.8	0.0168855	1	6.54584	6.5407	6.30921	7.65408	8.25138	8.00235
33941	10598013	NM_009917 // Ccr5 // chemokine (C-C motif) receptor 5 // 9 72.0 cM // 12774 /// NM_0099	NM_009917	Ccr5	chemokine (C-C motif) receptor 5	2.8	0.0168855	1	6.54584	6.5407	6.30921	7.65408	8.25138	8.00235
33871	10597279	NM_017466 // Ccrl2 // chemokine (C-C motif) receptor-like 2 // 9 F|9 70.1 cM // 54199 /	NM_017466	Ccrl2	chemokine (C-C motif) receptor-like 2	1.9	0.0490346	1	6.33353	6.43124	6.1893	7.03836	7.18411	7.56949
18640	10458382	NM_009841 // Cd14 // CD14 antigen // 18 B2|18 31.0 cM // 12475 /// ENSMUST00000061829 /	NM_009841	Cd14	CD14 antigen	3.4	0.0380497	1	5.0521	4.9422	5.01497	6.21078	6.71216	7.40772
29488	10558948	NM_009842 // Cd151 // CD151 antigen // 7 F5|7 23.5 cM // 12476 /// NM_001111050 // Cd15	NM_009842	Cd151	CD151 antigen	1.5	0.0229869	1	8.2885	8.23679	8.16339	8.87247	8.70451	8.95526
13077	10406928	NM_008533 // Cd180 // CD180 antigen // 13 D1 // 17079 /// ENSMUST00000022124 // Cd180 /	NM_008533	Cd180	CD180 antigen	16.9	0.00571986	1	8.13442	7.64929	7.85798	11.6006	12.1198	12.1529
19104	10462390	NM_021893 // Cd274 // CD274 antigen // 19 C2 // 60533 /// ENSMUST00000016640 // Cd274 /	NM_021893	Cd274	CD274 antigen	5.9	0.0230953	1	5.49717	5.52709	5.4978	7.28009	8.61621	8.286
29954	10562709	NM_001111058 // Cd33 // CD33 antigen // 7 B4|7 23.0 cM // 12489 /// NM_021293 // Cd33 /	NM_001111058	Cd33	CD33 antigen	4	0.018543	1	7.93212	7.71573	7.76246	9.38505	9.89575	10.1143
7388	10352905	NM_001111059 // Cd34 // CD34 antigen // 1 H6|1 106.6 cM // 12490 /// NM_133654 // Cd34	NM_001111059	Cd34	CD34 antigen	2	0.000276113	1	10.2426	10.5741	10.4348	11.234	11.6176	11.4763
26061	10528207	NM_001159557 // Cd36 // CD36 antigen // 5 A3|5 2.0 cM // 12491 /// NM_001159558 // Cd36	NM_001159557	Cd36	CD36 antigen	4.2	0.00186752	1	4.99055	5.1322	5.10066	7.09484	7.05332	7.33284
29996	10563178	NM_007645 // Cd37 // CD37 antigen // 7 B4|7 23.0 cM // 12493 /// ENSMUST00000098461 //	NM_007645	Cd37	CD37 antigen	7	0.0140643	1	5.64361	5.59332	5.53627	7.80991	8.53372	8.84296
21543	10485405	NM_009851 // Cd44 // CD44 antigen // 2 E2|2 56.0 cM // 12505 /// NM_001177785 // Cd44 /	NM_009851	Cd44	CD44 antigen	3.6	0.026115	1	5.22995	5.19066	5.11052	6.52415	7.11297	7.45709
7264	10351658	NM_007649 // Cd48 // CD48 antigen // 1 H3|1 93.3 cM // 12506 /// ENSMUST00000068584 //	NM_007649	Cd48	CD48 antigen	5.6	0.0117429	1	4.80574	4.62631	4.7355	6.7549	7.24439	7.58678
24975	10517165	NM_013706 // Cd52 // CD52 antigen // 4 D3|4 73.5 cM // 23833 /// ENSMUST00000000696 //	NM_013706	Cd52	CD52 antigen	32.2	0.00123392	1	5.04171	4.86782	5.40621	9.69999	10.0527	10.5949
23214	10501063	NM_007651 // Cd53 // CD53 antigen // 3 F2.3|3 50.5 cM // 12508 /// ENSMUST00000038845 /	NM_007651	Cd53	CD53 antigen	6.5	0.0103533	1	8.18048	8.17441	7.96594	10.3843	10.9332	11.1278
8914	10367436	NM_001042580 // Cd63 // CD63 antigen // 10 D3|10 72.0 cM // 12512 /// NM_007653 // Cd63	NM_001042580	Cd63	CD63 antigen	3.9	0.0108225	1	10.0477	9.69827	9.63722	11.5953	11.88	11.7809
10978	10387536	NM_009853 // Cd68 // CD68 antigen // 11 B3|11 39.0 cM // 12514 /// ENSMUST00000018918 /	NM_009853	Cd68	CD68 antigen	20.9	0.00218484	1	6.70207	6.62365	6.50158	10.6973	11.0952	11.1925
28236	10548333	NM_001033122 // Cd69 // CD69 antigen // 6 F3|6 62.5 cM // 12515 /// ENSMUST00000032259	NM_001033122	Cd69	CD69 antigen	2.3	0.0138605	1	4.71189	4.6483	4.7237	5.61712	5.89925	6.09604
24448	10512470	NM_001110320 // Cd72 // CD72 antigen // 4 B1|4 22.5 cM // 12517 /// NM_007654 // Cd72 /	NM_001110320	Cd72	CD72 antigen	29.9	0.00171636	1	5.09955	5.05544	4.8692	9.66873	9.91735	10.1394
21519	10485213	NM_007656 // Cd82 // CD82 antigen // 2 E1|2 49.6 cM // 12521 /// NM_001136055 // Cd82 /	NM_007656	Cd82	CD82 antigen	1.5	0.035743	1	9.59916	9.71893	9.89262	10.2866	10.4478	10.2567
7267	10351679	NM_013489 // Cd84 // CD84 antigen // 1 H3|1 93.3 cM // 12523 /// ENSMUST00000042302 //	NM_013489	Cd84	CD84 antigen	12.6	0.00546956	1	5.46687	5.31927	5.29018	8.62999	9.00991	9.39009
16602	10439312	NM_019388 // Cd86 // CD86 antigen // 16 B5|16 26.9 cM // 12524 /// ENSMUST00000089620 /	NM_019388	Cd86	CD86 antigen	4.1	0.00907295	1	5.39267	5.23595	5.41242	7.02496	7.43554	7.63849
28204	10548030	NM_007657 // Cd9 // CD9 antigen // 6 F3|6 58.0 cM // 12527 /// ENSMUST00000032492 // Cd	NM_007657	Cd9	CD9 antigen	2.5	0.00380995	1	9.34158	9.30143	9.20623	10.5971	10.5504	10.7063
9190	10369815	NM_007659 // Cdk1 // cyclin-dependent kinase 1 // 10 B5.3|10 38.0 cM // 12534 /// ENSMU	NM_007659	Cdk1	cyclin-dependent kinase 1	2.8	0.0129081	1	6.12774	6.09689	5.99312	7.28031	7.76673	7.65802
9528	10373530	NM_183417 // Cdk2 // cyclin-dependent kinase 2 // 10 D3 // 12566 /// NM_016756 // Cdk2	NM_183417	Cdk2	cyclin-dependent kinase 2	1.6	0.0339858	1	6.13776	6.51413	6.39931	6.88045	6.91485	7.18407
24587	10513824	NM_145990 // Cdk5rap2 // CDK5 regulatory subunit associated protein 2 // 4 C2 // 214444	NM_145990	Cdk5rap2	CDK5 regulatory subunit associated protein 2	1.7	0.00105759	1	6.88112	6.92907	7.07784	7.68743	7.64938	7.8399
25195	10519324	NM_009873 // Cdk6 // cyclin-dependent kinase 6 // 5 A2-A3|5 1.0 cM // 12571 /// ENSMUST	NM_009873	Cdk6	cyclin-dependent kinase 6	2.1	0.00244928	1	7.06241	7.03719	6.97616	8.03942	8.03781	8.1183
24738	10515090	NM_007671 // Cdkn2c // cyclin-dependent kinase inhibitor 2C (p18, inhibits CDK4) // 4 C	NM_007671	Cdkn2c	cyclin-dependent kinase inhibitor 2C (p18, inhibits CDK4)	1.9	0.0171453	1	6.2555	6.58441	6.31645	7.08622	7.37345	7.49589
28737	10552140	NM_007678 // Cebpa // CCAAT/enhancer binding protein (C/EBP), alpha // 7 B1|7 12.0 cM /	NM_007678	Cebpa	CCAAT	3.8	0.0263513	1	5.49332	5.6474	5.42011	6.81606	7.73262	7.82459
18440	10456439	NM_027556 // Cep192 // centrosomal protein 192 // 18 E1 // 70799 /// ENSMUST00000091863	NM_027556	Cep192	centrosomal protein 192	1.6	0.00222771	1	6.4097	6.58914	6.45293	7.01422	7.20847	7.155
17804	10450325	NM_008198 // Cfb // complement factor B // 17 B1|17 18.85 cM // 14962 /// NM_001142706	NM_008198	Cfb	complement factor B	6.4	0.00450762	1	5.18909	4.93551	5.16602	7.52535	7.8888	7.88525
7910	10358339	NM_009888 // Cfh // complement component factor h // 1 F|1 74.1 cM // 12628 /// ENSMUST	NM_009888	Cfh	complement component factor h	2.8	0.0031957	1	8.55672	8.05753	8.08604	9.96321	9.73453	9.52403
6769	10346551	NM_207653 // Cflar // CASP8 and FADD-like apoptosis regulator // 1 C1.3|1 30.1 cM // 12	NM_207653	Cflar	CASP8 and FADD-like apoptosis regulator	1.6	0.00368898	1	5.84631	5.98393	6.01851	6.53397	6.56797	6.73573
6770	10346562	NM_207653 // Cflar // CASP8 and FADD-like apoptosis regulator // 1 C1.3|1 30.1 cM // 12	NM_207653	Cflar	CASP8 and FADD-like apoptosis regulator	1.6	0.0310617	1	6.08285	6.07436	6.0136	6.67311	6.56225	6.89504
22840	10497931	NM_009805 // Cflar // CASP8 and FADD-like apoptosis regulator // 1 C1.3|1 30.1 cM // 12	NM_009805	Cflar	CASP8 and FADD-like apoptosis regulator	1.9	0.0181925	1	6.19545	6.27469	6.2565	7.23846	6.9494	7.32339
19588	10467136	NM_009890 // Ch25h // cholesterol 25-hydroxylase // 19 C1 // 12642 /// ENSMUST000000505	NM_009890	Ch25h	cholesterol 25-hydroxylase	14.1	0.00298957	1	5.02579	4.91222	4.77252	8.46381	8.7701	8.93221
16368	10437040	NM_028083 // Chaf1b // chromatin assembly factor 1, subunit B (p60) // 16 C4|16 67.4 cM	NM_028083	Chaf1b	chromatin assembly factor 1, subunit B (p60)	1.7	0.00488177	1	5.0755	5.1694	5.19636	5.71755	5.91875	6.0162
7089	10349968	NM_007695 // Chi3l1 // chitinase 3-like 1 // 1 E4|1 72.3 cM // 12654 /// ENSMUST0000008	NM_007695	Chi3l1	chitinase 3-like 1	6.4	0.00140245	1	7.64947	7.86488	8.09318	10.3142	10.3827	10.958
21717	10487577	NM_181589 // Ckap2l // cytoskeleton associated protein 2-like // 2 F1 // 70466 /// ENSM	NM_181589	Ckap2l	cytoskeleton associated protein 2-like	1.8	0.026852	1	5.83755	5.82837	5.68447	6.43022	6.61727	6.74705
23034	10499639	NM_016904 // Cks1b // CDC28 protein kinase 1b // 3 F1 // 54124 /// ENSMUST00000029679 /	NM_016904	Cks1b	CDC28 protein kinase 1b	1.8	0.0461846	1	6.7434	6.96427	6.60282	7.59734	7.50005	7.80483
27509	10542156	NM_053109 // Clec2d // C-type lectin domain family 2, member d // 6 F3 // 93694 /// ENS	NM_053109	Clec2d	C-type lectin domain family 2, member d	2.2	0.0487383	1	6.18046	6.66107	6.26672	7.56435	7.2751	7.66977
27747	10544273	NM_001038604 // Clec5a // C-type lectin domain family 5, member a // 6 B2 // 23845 ///	NM_001038604	Clec5a	C-type lectin domain family 5, member a	4.3	0.00819388	1	5.76489	5.59065	5.64772	7.48104	7.82294	7.97875
28241	10548375	NM_020008 // Clec7a // C-type lectin domain family 7, member a // --- // 56644 /// ENSM	NM_020008	Clec7a	C-type lectin domain family 7, member a	13.9	0.0114502	1	5.14821	4.93467	5.36786	8.12736	9.12817	9.59238
17183	10444658	NM_033444 // Clic1 // chloride intracellular channel 1 // 17 B1|17 19.0 cM // 114584 //	NM_033444	Clic1	chloride intracellular channel 1	4.8	0.0101317	1	6.64583	6.66612	6.32196	8.63542	8.72656	9.02965
30746	10567964	NM_001146311 // Cln3 // ceroid lipofuscinosis, neuronal 3, juvenile (Batten, Spielmeyer	NM_001146311	Cln3	ceroid lipofuscinosis, neuronal 3, juvenile (Batten, Spielmeyer	1.8	0.0204148	1	7.98549	7.96722	8.15803	8.61898	8.83863	9.22095
14287	10416843	NM_001033242 // Cln5 // ceroid-lipofuscinosis, neuronal 5 // 14 E2.3|14 53.56 cM // 211	NM_001033242	Cln5	ceroid-lipofuscinosis, neuronal 5	1.7	0.0175282	1	7.07936	7.32592	7.06905	7.72343	7.94233	7.99113
14192	10416057	NM_013492 // Clu // clusterin // 14 D1|14 28.0 cM // 12759 /// ENSMUST00000022616 // Cl	NM_013492	Clu	clusterin	1.6	0.0194947	1	11.1121	11.0283	10.95	11.6555	11.7373	11.8445
26526	10532711	NM_008153 // Cmklr1 // chemokine-like receptor 1 // 5 F // 14747 /// ENSMUST00000047936	NM_008153	Cmklr1	chemokine-like receptor 1	2.2	0.016807	1	5.40619	5.5527	5.37221	6.41852	6.52488	6.81285
11708	10395039	NM_020557 // Cmpk2 // cytidine monophosphate (UMP-CMP) kinase 2, mitochondrial // 12 A2	NM_020557	Cmpk2	cytidine monophosphate (UMP-CMP) kinase 2, mitochondrial	3.1	0.00754474	1	8.80535	8.91827	8.63947	10.1622	10.7513	10.3489
31474	10574471	NM_024217 // Cmtm3 // CKLF-like MARVEL transmembrane domain containing 3 // 8 D3 // 681	NM_024217	Cmtm3	CKLF-like MARVEL transmembrane domain containing 3	2	0.023836	1	9.3125	9.11676	8.99872	10.0791	10.0491	10.297
33099	10589929	NM_026036 // Cmtm6 // CKLF-like MARVEL transmembrane domain containing 6 // 9 F3 // 672	NM_026036	Cmtm6	CKLF-like MARVEL transmembrane domain containing 6	1.6	0.0278522	1	8.83652	8.81642	8.72018	9.31733	9.58492	9.61145
22596	10495659	NM_028044 // Cnn3 // calponin 3, acidic // 3 G1 // 71994 /// ENSMUST00000029773 // Cnn3	NM_028044	Cnn3	calponin 3, acidic	1.7	1.34e-05	1	10.7592	10.8888	10.9113	11.5377	11.6592	11.6906
13066	10406852	NM_028044 // Cnn3 // calponin 3, acidic // 3 G1 // 71994 /// ENSMUST00000029773 // Cnn3	NM_028044	Cnn3	calponin 3, acidic	2.1	0.01421	1	9.58088	10.1742	10.1243	10.8672	11.0389	11.1047
32255	10582162	NM_028071 // Cotl1 // coactosin-like 1 (Dictyostelium) // 8 E1 // 72042 /// ENSMUST0000	NM_028071	Cotl1	coactosin-like 1 (Dictyostelium)	2.4	0.00687857	1	7.35791	7.13344	7.19446	8.41456	8.44389	8.60337
22095	10490989	NM_001042611 // Cp // ceruloplasmin // 3 D // 12870 /// NM_007752 // Cp // ceruloplasmi	NM_001042611	Cp	ceruloplasmin	2.5	0.00606191	1	7.75534	7.35614	7.43692	9.06288	8.50269	8.94032
24358	10511739	NM_027769 // Cpne3 // copine III // 4 A3 // 70568 /// ENSMUST00000029885 // Cpne3 // co	NM_027769	Cpne3	copine III	1.9	0.0273632	1	8.6187	8.59613	8.75059	9.36874	9.80483	9.50233
24722	10514933	NM_009949 // Cpt2 // carnitine palmitoyltransferase 2 // 4 C7|4 54.4 cM // 12896 /// EN	NM_009949	Cpt2	carnitine palmitoyltransferase 2	1.5	0.0327164	1	7.2346	7.45823	7.50073	7.97071	7.83448	8.16234
21727	10487645	NM_019696 // Cpxm1 // carboxypeptidase X 1 (M14 family) // 2 F1 // 56264 /// ENSMUST000	NM_019696	Cpxm1	carboxypeptidase X 1 (M14 family)	2	0.0198466	1	5.85921	6.04861	5.84675	7.0462	6.76055	6.86835
30823	10568536	NM_018867 // Cpxm2 // carboxypeptidase X 2 (M14 family) // 7 F4 // 55987 /// ENSMUST000	NM_018867	Cpxm2	carboxypeptidase X 2 (M14 family)	5.3	0.0104638	1	5.79663	5.09689	6.08869	7.78164	7.94004	8.47396
11128	10388996	NM_018776 // Crlf3 // cytokine receptor-like factor 3 // 11 B5|11 47.21 cM // 54394 ///	NM_018776	Crlf3	cytokine receptor-like factor 3	1.7	0.0289182	1	6.48174	6.1502	6.66924	7.08236	7.13886	7.28092
32672	10585214	NM_009964 // Cryab // crystallin, alpha B // 9 A5.3|9 29.0 cM // 12955 /// NM_024441 //	NM_009964	Cryab	crystallin, alpha B	1.6	0.0367148	1	9.99098	10.2628	10.2872	10.8326	11.0495	10.7016
23225	10501164	NM_007778 // Csf1 // colony stimulating factor 1 (macrophage) // 3 F3|3 51.0 cM // 1297	NM_007778	Csf1	colony stimulating factor 1 (macrophage)	3.2	0.0067691	1	7.23349	7.41097	7.30634	8.64284	9.20748	9.15947
18405	10456071	NM_001037859 // Csf1r // colony stimulating factor 1 receptor // 18 D|18 30.0 cM // 129	NM_001037859	Csf1r	colony stimulating factor 1 receptor	3	0.0126985	1	9.64956	9.56678	9.54098	10.8731	11.3385	11.2972
19740	10468893	NM_009970 // Csf2ra // colony stimulating factor 2 receptor, alpha, low-affinity (granu	NM_009970	Csf2ra	colony stimulating factor 2 receptor, alpha, low-affinity (granu	2.2	0.0495071	1	7.44465	7.38013	7.56853	8.07675	8.65603	9.08432
15132	10425066	NM_007780 // Csf2rb // colony stimulating factor 2 receptor, beta, low-affinity (granul	NM_007780	Csf2rb	colony stimulating factor 2 receptor, beta, low-affinity (granul	3.9	0.0453762	1	5.3697	5.14567	5.25612	6.47234	7.41866	7.74948
15694	10430302	NM_007781 // Csf2rb2 // colony stimulating factor 2 receptor, beta 2, low-affinity (gra	NM_007781	Csf2rb2	colony stimulating factor 2 receptor, beta 2, low-affinity (gra	4.1	0.0134983	1	5.32582	5.43451	5.05283	6.99062	7.38642	7.5321
24004	10508074	NM_007782 // Csf3r // colony stimulating factor 3 receptor (granulocyte) // 4 D2.2|4 57	NM_007782	Csf3r	colony stimulating factor 3 receptor (granulocyte)	4.6	0.045013	1	5.13868	5.01829	5.11359	6.46313	7.31503	8.10863
20647	10476945	NM_009977 // Cst7 // cystatin F (leukocystatin) // 2 G1-G3 // 13011 /// ENSMUST00000089	NM_009977	Cst7	cystatin F (leukocystatin)	30.6	0.0112682	1	4.818	4.62108	4.67729	8.74097	9.79418	10.3824
8608	10364375	NM_007793 // Cstb // cystatin B // 10 C1|10 42.0 cM // 13014 /// ENSMUST00000005185 //	NM_007793	Cstb	cystatin B	1.8	0.000838992	1	9.00229	9.03176	9.00007	9.84818	9.83741	9.89076
30830	10568605	NM_009980 // Ctbp2 // C-terminal binding protein 2 // 7 F3|7 66.0 cM // 13017 /// NM_00	NM_009980	Ctbp2	C-terminal binding protein 2	1.5	0.0134018	1	8.06264	7.89385	8.05735	8.671	8.59238	8.51925
20815	10478594	NM_008906 // Ctsa // cathepsin A // 2 H3|2 96.0 cM // 19025 /// NM_001038492 // Ctsa //	NM_008906	Ctsa	cathepsin A	1.7	0.0219812	1	11.2818	11.2569	11.2843	11.8428	12.1811	12.2086
14169	10415844	NM_007798 // Ctsb // cathepsin B // 14 D1|14 28.0 cM // 13030 /// NM_010191 // Fdft1 //	NM_007798	Ctsb	cathepsin B	2.1	0.0174088	1	11.2929	11.2166	11.2497	12.0886	12.4501	12.4788
29028	10554789	NM_009982 // Ctsc // cathepsin C // 7 D3-E1.1 // 13032 /// ENSMUST00000032779 // Ctsc /	NM_009982	Ctsc	cathepsin C	9.3	0.00169619	1	7.55203	7.78912	7.47337	10.6002	10.9063	10.9491
30915	10569319	NM_009983 // Ctsd // cathepsin D // 7 F5 // 13033 /// ENSMUST00000066401 // Ctsd // cat	NM_009983	Ctsd	cathepsin D	3.3	0.00561023	1	11.1744	11.0284	11.0222	12.6369	12.8081	12.9148
32915	10587733	NM_007801 // Ctsh // cathepsin H // 9 E3.1|9 50.0 cM // 13036 /// ENSMUST00000034915 //	NM_007801	Ctsh	cathepsin H	3.1	0.017493	1	7.40207	7.37098	7.14647	8.92037	8.69055	9.19766
13487	10410124	NM_009984 // Ctsl // cathepsin L // 13 B3|13 30.0 cM // 13039 /// ENSMUST00000021933 //	NM_009984	Ctsl	cathepsin L	1.7	0.00755501	1	10.9197	10.912	10.9404	11.5377	11.7181	11.762
22455	10494271	NM_021281 // Ctss // cathepsin S // 3 F2.1|3 42.7 cM // 13040 /// ENSMUST00000015667 //	NM_021281	Ctss	cathepsin S	6.2	0.0121807	1	8.39184	8.27099	8.30709	10.4442	11.2148	11.2324
21999	10490212	NM_022325 // Ctsz // cathepsin Z // 2 H4|2 103.5 cM // 64138 /// ENSMUST00000016400 //	NM_022325	Ctsz	cathepsin Z	9.9	0.000900546	1	8.80668	8.67443	8.78026	11.924	12.1223	12.1465
33908	10597743	NM_009987 // Cx3cr1 // chemokine (C-X3-C) receptor 1 // 9 F4 // 13051 /// BC012653 // C	NM_009987	Cx3cr1	chemokine (C-X3-C) receptor 1	3.7	0.021583	1	8.93929	8.61043	8.66407	10.2693	10.6305	10.9269
26386	10531415	NM_021274 // Cxcl10 // chemokine (C-X-C motif) ligand 10 // 5 E2|5 53.0 cM // 15945 ///	NM_021274	Cxcl10	chemokine (C-X-C motif) ligand 10	86.4	0.000751142	1	4.78904	4.73291	4.77716	10.9405	11.1203	11.5347
25599	10523359	NM_018866 // Cxcl13 // chemokine (C-X-C motif) ligand 13 // 5 E3 // 55985 /// ENSMUST00	NM_018866	Cxcl13	chemokine (C-X-C motif) ligand 13	67.2	0.0233001	1	6.35792	6.30209	5.91157	10.5827	12.9603	13.2416
11007	10387890	NM_023158 // Cxcl16 // chemokine (C-X-C motif) ligand 16 // 11 B4 // 66102 /// ENSMUST0	NM_023158	Cxcl16	chemokine (C-X-C motif) ligand 16	4.9	0.0151357	1	5.72137	5.45015	5.28859	7.64121	7.5588	8.14371
26385	10531407	NM_008599 // Cxcl9 // chemokine (C-X-C motif) ligand 9 // 5 E2|5 53.0 cM // 17329 /// E	NM_008599	Cxcl9	chemokine (C-X-C motif) ligand 9	8.8	0.0151054	1	4.88017	4.67883	4.79678	7.2401	8.17797	8.35708
32273	10582303	NM_007806 // Cyba // cytochrome b-245, alpha polypeptide // --- // 13057 /// ENSMUST000	NM_007806	Cyba	cytochrome b-245, alpha polypeptide	10.3	0.00357255	1	6.93883	7.35495	7.0302	10.2115	10.4183	10.7745
34682	10603551	NM_007807 // Cybb // cytochrome b-245, beta polypeptide // X A1.1 // 13058 /// ENSMUST0	NM_007807	Cybb	cytochrome b-245, beta polypeptide	33.8	0.00259997	1	5.50425	5.08217	5.05727	10.0677	10.3753	10.4404
20138	10472757	NM_028593 // Cybrd1 // cytochrome b reductase 1 // 2 C3 // 73649 /// ENSMUST00000028403	NM_028593	Cybrd1	cytochrome b reductase 1	2.8	0.0338504	1	8.7921	8.41731	8.14997	9.7442	10.0094	10.0528
28908	10553598	NM_001164661 // Cyfip1 // cytoplasmic FMR1 interacting protein 1 // 7 B5 // 20430 /// N	NM_001164661	Cyfip1	cytoplasmic FMR1 interacting protein 1	1.5	8.23e-05	1	9.94416	10.0078	9.9557	10.5666	10.6181	10.5853
31989	10579636	NM_024444 // Cyp4f18 // cytochrome P450, family 4, subfamily f, polypeptide 18 // 8 C1	NM_024444	Cyp4f18	cytochrome P450, family 4, subfamily f, polypeptide 18	2.6	0.0489681	1	4.56767	4.58549	4.4083	5.62271	5.62236	6.39039
22780	10497381	NM_007825 // Cyp7b1 // cytochrome P450, family 7, subfamily b, polypeptide 1 // 3 A1|3	NM_007825	Cyp7b1	cytochrome P450, family 7, subfamily b, polypeptide 1	2	0.0145546	1	8.38327	8.38269	8.52738	9.56091	9.3982	9.29166
35066	10606355	NM_021476 // Cysltr1 // cysteinyl leukotriene receptor 1 // X D // 58861 /// ENSMUST000	NM_021476	Cysltr1	cysteinyl leukotriene receptor 1	2.5	0.0185015	1	5.82478	5.9932	5.7916	6.89978	7.24155	7.4869
15136	10425092	NM_028195 // Cyth4 // cytohesin 4 // 15 E1 // 72318 /// ENSMUST00000043069 // Cyth4 //	NM_028195	Cyth4	cytohesin 4	4.2	0.00805524	1	6.82756	6.7599	6.71003	8.52376	9.05062	8.92341
14694	10420488	NM_001164323 // D14Ertd668e // DNA segment, Chr 14, ERATO Doi 668, expressed // 14 C3|1	NM_001164323	D14Ertd668e	DNA segment, Chr 14, ERATO Doi 668, expressed	5	0.0172049	1	5.79126	5.70712	5.5541	7.75309	7.7782	8.49206
17811	10450374	L78788 // D17H6S56E-5 // DNA segment, Chr 17, human D6S56E 5 // 17 B1|17 19.0 cM // 110	L78788	D17H6S56E-5	DNA segment, Chr 17, human D6S56E 5	4.8	0.00515969	1	5.38552	5.39894	5.16601	7.34691	7.75411	7.67966
20438	10474825	NM_026412 // D2Ertd750e // DNA segment, Chr 2, ERATO Doi 750, expressed // 2 E5 // 5194	NM_026412	D2Ertd750e	DNA segment, Chr 2, ERATO Doi 750, expressed	1.8	0.00309577	1	5.59293	5.96309	6.02409	6.55689	6.78263	6.84229
29240	10556208	NM_020616 // D930014E17Rik // RIKEN cDNA D930014E17 gene // 7 E3 // 57373 /// ENSMUST00	NM_020616	D930014E17Rik	RIKEN cDNA D930014E17 gene	1.7	0.0406815	1	5.3798	5.61083	5.44507	6.07342	6.12068	6.48589
14904	10422728	NM_023118 // Dab2 // disabled homolog 2 (Drosophila) // 15 A|15 6.7 cM // 13132 /// NM_	NM_023118	Dab2	disabled homolog 2 (Drosophila)	1.7	8.08e-05	1	9.21811	9.20972	9.20727	9.93034	9.94422	9.93376
14964	10423498	NM_146057 // Dap // death-associated protein // 15 B2 // 223453 /// ENSMUST00000044524	NM_146057	Dap	death-associated protein	1.8	0.0210336	1	8.70334	8.35619	8.08455	9.36313	9.19661	9.18443
23342	10502359	NM_011932 // Dapp1 // dual adaptor for phosphotyrosine and 3-phosphoinositides 1 // ---	NM_011932	Dapp1	dual adaptor for phosphotyrosine and 3-phosphoinositides 1	3.4	0.00123423	1	6.10639	6.75258	6.61481	7.88514	8.40393	8.47985
7816	10357242	NM_001037999 // Dbi // diazepam binding inhibitor // 1 E2 // 13167 /// NM_007830 // Dbi	NM_001037999	Dbi	diazepam binding inhibitor	1.6	0.0258629	1	11.2675	11.3128	11.3233	11.9393	11.7721	12.1525
8116	10359929	NM_022563 // Ddr2 // discoidin domain receptor family, member 2 // 1 H1-H5|1 90.0 cM //	NM_022563	Ddr2	discoidin domain receptor family, member 2	1.6	0.0247277	1	6.55705	6.18005	6.28375	7.40291	6.70067	6.84154
34204	10599696	NM_172779 // Ddx26b // DEAD/H (Asp-Glu-Ala-Asp/His) box polypeptide 26B // X A5 // 2367	NM_172779	Ddx26b	DEAD	1.7	0.0198464	1	8.93564	9.41719	9.54071	9.90948	10.0669	10.1889
24406	10512067	NM_172689 // Ddx58 // DEAD (Asp-Glu-Ala-Asp) box polypeptide 58 // 4 A5 // 230073 /// E	NM_172689	Ddx58	DEAD (Asp-Glu-Ala-Asp) box polypeptide 58	12.8	0.00250604	1	7.00128	7.03923	7.13161	10.3985	11.0659	10.7467
31218	10571984	NM_001081215 // Ddx60 // DEAD (Asp-Glu-Ala-Asp) box polypeptide 60 // 8 B3.1 // 234311	NM_001081215	Ddx60	DEAD (Asp-Glu-Ala-Asp) box polypeptide 60	9.7	0.0123867	1	5.02896	4.82761	4.65766	7.57034	8.43964	8.33419
14654	10420155	NM_026819 // Dhrs1 // dehydrogenase/reductase (SDR family) member 1 // 14 C3|14 22.5 cM	NM_026819	Dhrs1	dehydrogenase	2.1	0.00946065	1	11.4286	11.3431	11.3671	12.31	12.4576	12.6098
24189	10510129	NM_011303 // Dhrs3 // dehydrogenase/reductase (SDR family) member 3 // 4 E1 // 20148 //	NM_011303	Dhrs3	dehydrogenase	2.5	0.0011661	1	7.76323	7.88613	7.90288	9.0217	9.19092	9.3143
11354	10391207	NM_030150 // Dhx58 // DEXH (Asp-Glu-X-His) box polypeptide 58 // 11 D|11 61.5 cM // 808	NM_030150	Dhx58	DEXH (Asp-Glu-X-His) box polypeptide 58	8.3	0.00488351	1	4.8632	4.75301	4.89318	7.49146	7.99312	8.19152
8527	10363575	NM_177372 // Dna2 // DNA replication helicase 2 homolog (yeast) // 10 B4 // 327762 ///	NM_177372	Dna2	DNA replication helicase 2 homolog (yeast)	1.7	0.0190256	1	5.39816	5.53388	5.4793	6.07668	6.18339	6.4663
31362	10573461	NM_010062 // Dnase2a // deoxyribonuclease II alpha // 8 C3|8 38.6 cM // 13423 /// NM_01	NM_010062	Dnase2a	deoxyribonuclease II alpha	3.9	0.0104238	1	5.76969	6.0802	5.83051	7.38232	8.08599	8.14668
10738	10385118	NM_033374 // Dock2 // dedicator of cyto-kinesis 2 // 11 A5 // 94176 /// ENSMUST00000093	NM_033374	Dock2	dedicator of cyto-kinesis 2	6.2	0.00218772	1	5.723	5.97783	5.82592	8.16308	8.58465	8.69075
19082	10462140	NM_028785 // Dock8 // dedicator of cytokinesis 8 // 19 B // 76088 /// ENSMUST0000002583	NM_028785	Dock8	dedicator of cytokinesis 8	5.6	0.00275615	1	5.89749	6.12001	6.05469	8.22259	8.52875	8.80882
21028	10480699	NM_031843 // Dpp7 // dipeptidylpeptidase 7 // 2 A3 // 83768 /// ENSMUST00000028332 // D	NM_031843	Dpp7	dipeptidylpeptidase 7	1.9	0.0386657	1	8.54895	8.41677	8.45613	9.09634	9.46864	9.59862
24336	10511541	NM_001081201 // Dpy19l4 // dpy-19-like 4 (C. elegans) // 4 A1|4 // 381510 /// ENSMUST00	NM_001081201	Dpy19l4	dpy-19-like 4 (C. elegans)	1.6	0.0104715	1	8.85147	8.93662	9.11775	9.44866	9.72147	9.6896
16592	10439268	NM_001013371 // Dtx3l // deltex 3-like (Drosophila) // 16 B3 // 209200 /// NM_030253 //	NM_001013371	Dtx3l	deltex 3-like (Drosophila)	9.8	0.00247587	1	5.80577	6.20512	6.15551	8.77543	9.68122	9.60405
12844	10405033	NM_001012324 // Ecm2 // extracellular matrix protein 2, female organ and adipocyte spec	NM_001012324	Ecm2	extracellular matrix protein 2, female organ and adipocyte spec	1.9	0.0295771	1	7.19946	7.12615	7.13591	8.05348	7.78257	8.3362
27342	10540493	NM_138677 // Edem1 // ER degradation enhancer, mannosidase alpha-like 1 // --- // 19219	NM_138677	Edem1	ER degradation enhancer, mannosidase alpha-like 1	1.8	0.00389635	1	9.58814	9.76238	9.7584	10.3721	10.7352	10.6232
9678	10374777	NM_146015 // Efemp1 // epidermal growth factor-containing fibulin-like extracellular ma	NM_146015	Efemp1	epidermal growth factor-containing fibulin-like extracellular ma	1.8	0.00259651	1	6.99512	6.16073	6.24079	7.7356	7.02911	7.10593
18888	10460603	NM_021474 // Efemp2 // epidermal growth factor-containing fibulin-like extracellular ma	NM_021474	Efemp2	epidermal growth factor-containing fibulin-like extracellular ma	1.8	0.0172588	1	8.49533	8.28953	8.49304	9.35473	9.29302	9.11779
21648	10486396	NM_133838 // Ehd4 // EH-domain containing 4 // 2 E5 // 98878 /// ENSMUST00000028755 //	NM_133838	Ehd4	EH-domain containing 4	1.8	0.012873	1	7.85318	8.11381	7.98818	8.77603	8.7734	8.9635
18092	10452980	NM_011163 // Eif2ak2 // eukaryotic translation initiation factor 2-alpha kinase 2 // 17	NM_011163	Eif2ak2	eukaryotic translation initiation factor 2-alpha kinase 2	7.8	0.00230878	1	6.49094	6.52837	6.71429	9.25673	9.77565	9.61898
31110	10571162	NM_007918 // Eif4ebp1 // eukaryotic translation initiation factor 4E binding protein 1	NM_007918	Eif4ebp1	eukaryotic translation initiation factor 4E binding protein 1	1.8	0.046726	1	6.02644	5.866	6.09035	6.68983	7.08465	6.7332
14262	10416657	NM_007920 // Elf1 // E74-like factor 1 // 14 D3 // 13709 /// ENSMUST00000110835 // Elf1	NM_007920	Elf1	E74-like factor 1	1.8	0.00266014	1	6.35954	6.51196	6.61973	7.20608	7.44105	7.39668
34799	10604393	NM_019680 // Elf4 // E74-like factor 4 (ets domain transcription factor) // --- // 5650	NM_019680	Elf4	E74-like factor 4 (ets domain transcription factor)	3.1	0.025964	1	5.60574	5.79086	5.49819	6.76567	7.45764	7.59044
9374	10371959	NM_013508 // Elk3 // ELK3, member of ETS oncogene family // 10 C-D1|10 51.0 cM // 13713	NM_013508	Elk3	ELK3, member of ETS oncogene family	2	0.000282778	1	6.82719	6.93057	7.00362	7.84854	7.91381	7.96843
27547	10542355	NM_010128 // Emp1 // epithelial membrane protein 1 // 6 G1|6 65.0 cM // 13730 /// ENSMU	NM_010128	Emp1	epithelial membrane protein 1	1.7	0.0161853	1	6.7671	6.60117	6.59795	7.72147	7.41149	7.20191
16425	10437639	NM_007929 // Emp2 // epithelial membrane protein 2 // 16 A1|16 2.4 cM // 13731 /// ENSM	NM_007929	Emp2	epithelial membrane protein 2	1.6	0.0292813	1	9.08588	8.9689	8.94034	9.60995	9.62018	9.88163
30020	10563441	NM_010129 // Emp3 // epithelial membrane protein 3 // 7 B4|7 24.5 cM // 13732 /// NM_00	NM_010129	Emp3	epithelial membrane protein 3	2.7	0.00977417	1	6.0049	5.83468	5.85781	7.48345	6.97419	7.46883
17387	10446282	NM_010130 // Emr1 // EGF-like module containing, mucin-like, hormone receptor-like sequ	NM_010130	Emr1	EGF-like module containing, mucin-like, hormone receptor-like sequ	8.6	0.00233989	1	7.429	7.24416	7.13835	10.2413	10.4417	10.4476
9037	10368289	NM_008813 // Enpp1 // ectonucleotide pyrophosphatase/phosphodiesterase 1 // 10 A4|10 19	NM_008813	Enpp1	ectonucleotide pyrophosphatase	1.6	0.0271871	1	8.1313	8.2326	8.0722	8.91969	9.03867	8.52512
19170	10463070	NM_009848 // Entpd1 // ectonucleoside triphosphate diphosphohydrolase 1 // 19 C3|19 35.	NM_009848	Entpd1	ectonucleoside triphosphate diphosphohydrolase 1	1.6	0.0041073	1	8.4944	8.53926	8.55098	9.11089	9.17478	9.30488
14256	10416566	NM_029495 // Epsti1 // epithelial stromal interaction 1 (breast) // 14 D3 // 108670 ///	NM_029495	Epsti1	epithelial stromal interaction 1 (breast)	4	0.00174436	1	5.30498	5.52365	5.4124	7.21419	7.47855	7.59418
12990	10406205	NM_030711 // Erap1 // endoplasmic reticulum aminopeptidase 1 // 13 C1 // 80898 /// ENSM	NM_030711	Erap1	endoplasmic reticulum aminopeptidase 1	3.1	0.00152888	1	7.0455	7.13383	7.01509	8.72447	8.6503	8.74458
26592	10533316	NM_026129 // Erp29 // endoplasmic reticulum protein 29 // 5 F // 67397 /// ENSMUST00000	NM_026129	Erp29	endoplasmic reticulum protein 29	1.5	0.0224479	1	7.89759	7.79382	7.69883	8.39384	8.30354	8.47284
11124	10388958	NM_001033711 // Evi2a // ecotropic viral integration site 2a // 11 B5|11 46.13 cM // 14	NM_001033711	Evi2a	ecotropic viral integration site 2a	1.9	0.0275649	1	8.00543	8.14343	8.38462	8.86837	9.31686	9.03507
9028	10368243	NM_010167 // Eya4 // eyes absent 4 homolog (Drosophila) // 10 A3|10 18.0 cM // 14051 //	NM_010167	Eya4	eyes absent 4 homolog (Drosophila)	2.5	0.00638553	1	5.55342	5.80352	5.74184	6.70023	7.12384	7.25772
17516	10447602	NM_009510 // Ezr // ezrin // 17 A1 // 22350 /// BC048181 // Ezr // ezrin // 17 A1 // 22	NM_009510	Ezr	ezrin	1.7	0.0114957	1	8.22646	7.65588	7.93025	8.89447	8.43909	8.89767
19008	10461723	BC038020 // Fam111a // family with sequence similarity 111, member A // 19 B|19 // 1073	BC038020	Fam111a	family with sequence similarity 111, member A	3.5	0.000814296	1	5.38216	5.75275	5.64598	7.13421	7.49718	7.54823
32278	10582376	NM_001037298 // Fam38a // family with sequence similarity 38, member A // 8 E1 // 23483	NM_001037298	Fam38a	family with sequence similarity 38, member A	1.7	0.00931582	1	7.9513	8.00473	7.87072	8.81297	8.87244	8.50566
32279	10582378	NM_001037298 // Fam38a // family with sequence similarity 38, member A // 8 E1 // 23483	NM_001037298	Fam38a	family with sequence similarity 38, member A	1.6	0.0134029	1	7.11728	7.37388	7.28719	7.94188	8.01253	7.84569
33683	10595404	NM_001160378 // Fam46a // family with sequence similarity 46, member A // 9 E3.1 // 212	NM_001160378	Fam46a	family with sequence similarity 46, member A	3.2	0.0305246	1	6.26133	6.00619	6.41473	7.40462	8.19328	8.15785
23168	10500610	NM_001142952 // Fam46c // family with sequence similarity 46, member C // 3 F2.2 // 746	NM_001142952	Fam46c	family with sequence similarity 46, member C	6.8	0.00493208	1	6.15005	6.42347	6.13702	8.56549	9.22908	9.22604
34776	10604175	NM_172930 // Fam70a // family with sequence similarity 70, member A // X A3.3 // 245386	NM_172930	Fam70a	family with sequence similarity 70, member A	1.6	0.0125273	1	9.13698	9.22345	9.49148	9.70352	10.0359	10.1072
25053	10517967	NM_133754 // Fblim1 // filamin binding LIM protein 1 // 4 E1 // 74202 /// NM_001163256	NM_133754	Fblim1	filamin binding LIM protein 1	2.2	0.00617884	1	4.68961	4.79376	4.99861	5.64442	6.05201	6.13598
8132	10360070	NM_010185 // Fcer1g // Fc receptor, IgE, high affinity I, gamma polypeptide // 1 H3|1 9	NM_010185	Fcer1g	Fc receptor, IgE, high affinity I, gamma polypeptide	10.7	0.00470654	1	7.97824	8.18701	7.96275	11.0516	11.4904	11.8275
23134	10500335	NM_010186 // Fcgr1 // Fc receptor, IgG, high affinity I // 3 F2.1|3 45.2 cM // 14129 //	NM_010186	Fcgr1	Fc receptor, IgG, high affinity I	7.5	0.00263741	1	5.97595	5.83749	6.13922	8.59231	8.94944	9.13499
8127	10360028	NM_001077189 // Fcgr2b // Fc receptor, IgG, low affinity IIb // 1 H3|1 92.3 cM // 14130	NM_001077189	Fcgr2b	Fc receptor, IgG, low affinity IIb	16.3	0.00367565	1	6.91439	6.78258	6.89056	10.4549	11.0323	11.1893
8128	10360040	NM_010188 // Fcgr3 // Fc receptor, IgG, low affinity III // 1 H3|1 92.3 cM // 14131 ///	NM_010188	Fcgr3	Fc receptor, IgG, low affinity III	6	0.00571208	1	6.96388	7.08464	6.84198	9.22392	9.66677	9.78392
7247	10351509	NM_144559 // Fcgr4 // Fc receptor, IgG, low affinity IV // 1 H3|1 92.29 cM // 246256 //	NM_144559	Fcgr4	Fc receptor, IgG, low affinity IV	10	0.0122802	1	5.09839	4.78278	4.81026	7.72689	8.20845	8.71092
19401	10465587	NM_153795 // Fermt3 // fermitin family homolog 3 (Drosophila) // 19 A // 108101 /// ENS	NM_153795	Fermt3	fermitin family homolog 3 (Drosophila)	3.1	0.0106738	1	5.24883	5.51656	5.61453	6.62927	7.0926	7.57617
30317	10564938	NM_010194 // Fes // feline sarcoma oncogene // 7 D3|7 39.0 cM // 14159 /// ENSMUST00000	NM_010194	Fes	feline sarcoma oncogene	1.8	0.0305642	1	6.16303	6.35267	6.21241	6.98929	6.95208	7.33722
25667	10524052	NM_054071 // Fgfrl1 // fibroblast growth factor receptor-like 1 // --- // 116701 /// NM	NM_054071	Fgfrl1	fibroblast growth factor receptor-like 1	1.8	0.0260131	1	7.58071	7.61313	7.75903	8.45051	8.75675	8.39921
25263	10519983	NM_008013 // Fgl2 // fibrinogen-like protein 2 // 5 A3|5 7.0 cM // 14190 /// ENSMUST000	NM_008013	Fgl2	fibrinogen-like protein 2	5.6	0.022809	1	5.35894	5.08914	4.87622	7.08197	7.92321	7.77747
21288	10483865	NM_010222 // Fkbp7 // FK506 binding protein 7 // 2 C3|2 60.5 cM // 14231 /// ENSMUST000	NM_010222	Fkbp7	FK506 binding protein 7	1.5	0.0445492	1	6.78144	6.91081	6.69981	7.44775	7.25447	7.47759
33333	10592067	NM_008026 // Fli1 // Friend leukemia integration 1 // 9 A4|9 16.0 cM // 14247 /// ENSMU	NM_008026	Fli1	Friend leukemia integration 1	1.7	0.0111121	1	7.15501	7.28073	7.28355	7.94322	7.92556	8.21911
15883	10432439	NM_011711 // Fmnl3 // formin-like 3 // 15 F3 // 22379 /// ENSMUST00000088233 // Fmnl3 /	NM_011711	Fmnl3	formin-like 3	1.7	0.0227112	1	6.84507	6.83282	6.92988	7.58481	7.39601	7.89341
17514	10447591	NM_010240 // Ftl1 // ferritin light chain 1 // 7 B4 // 14325 /// BC150761 // Ftl2 // fe	NM_010240	Ftl1	ferritin light chain 1	2.1	0.0112551	1	11.1142	11.139	11.0341	12.0137	12.1907	12.3313
30002	10563295	NM_010240 // Ftl1 // ferritin light chain 1 // 7 B4 // 14325 /// NM_008049 // Ftl2 // f	NM_010240	Ftl1	ferritin light chain 1	2.1	0.00393446	1	11.151	11.1641	11.0664	12.1346	12.17	12.2605
28855	10552964	NM_010240 // Ftl1 // ferritin light chain 1 // 7 B4 // 14325 /// NM_008049 // Ftl2 // f	NM_010240	Ftl1	ferritin light chain 1	1.6	0.013404	1	8.16787	8.26868	8.1446	8.9264	8.78852	8.90191
15484	10428336	NM_008049 // Ftl2 // ferritin light chain 2 // 4 D2.2 // 14337 /// NM_008049 // Ftl2 //	NM_008049	Ftl2	ferritin light chain 2	1.9	0.00220971	1	7.57874	7.74112	7.73286	8.50552	8.59142	8.73422
12988	10406198	NM_008049 // Ftl2 // ferritin light chain 2 // 4 D2.2 // 14337 /// NM_010240 // Ftl1 //	NM_008049	Ftl2	ferritin light chain 2	2.1	0.0043649	1	11.1625	11.1925	11.1107	12.1456	12.1889	12.3109
24003	10508069	NM_008049 // Ftl2 // ferritin light chain 2 // 4 D2.2 // 14337 /// NM_010240 // Ftl1 //	NM_008049	Ftl2	ferritin light chain 2	2.2	0.00554822	1	10.7718	10.7957	10.661	11.7915	11.827	11.935
24106	10509127	NM_024243 // Fuca1 // fucosidase, alpha-L- 1, tissue // 4 D3|4 65.7 cM // 71665 /// ENS	NM_024243	Fuca1	fucosidase, alpha-L- 1, tissue	1.6	0.00461035	1	8.93805	9.04548	9.06756	9.67967	9.63821	9.78955
31119	10571233	NM_134161 // Fut10 // fucosyltransferase 10 // 8 A3 // 171167 /// NM_001012517 // Fut10	NM_134161	Fut10	fucosyltransferase 10	1.6	0.0175313	1	6.43876	6.63075	6.63277	6.95106	7.44935	7.38727
29881	10562211	NM_052992 // Fxyd1 // FXYD domain-containing ion transport regulator 1 // 7 B1 // 56188	NM_052992	Fxyd1	FXYD domain-containing ion transport regulator 1	3.1	0.0306249	1	7.78622	7.78059	7.80087	9.03691	9.19529	9.99187
29879	10562192	NM_008761 // Fxyd5 // FXYD domain-containing ion transport regulator 5 // 7 B1 // 18301	NM_008761	Fxyd5	FXYD domain-containing ion transport regulator 5	2.8	0.0172379	1	9.11269	8.74955	8.68492	10.2514	10.2523	10.5091
14907	10422760	NM_011815 // Fyb // FYN binding protein // 15 A1 // 23880 /// ENSMUST00000090461 // Fyb	NM_011815	Fyb	FYN binding protein	5.3	0.00396693	1	5.91999	6.0492	5.91984	8.08425	8.4479	8.61223
6775	10346607	NM_008057 // Fzd7 // frizzled homolog 7 (Drosophila) // 1 C1.3|1 30.1 cM // 14369 /// E	NM_008057	Fzd7	frizzled homolog 7 (Drosophila)	2.2	0.0115613	1	6.36393	5.89402	6.00724	7.37433	7.27147	7.01511
35276	10607950	NR_029457 // G530011O06Rik // RIKEN cDNA G530011O06 gene // X F5 // 654820 /// ENSMUST0	NR_029457	G530011O06Rik	RIKEN cDNA G530011O06 gene	2.6	0.0316491	1	5.28563	5.16895	5.23863	6.64563	6.94739	6.16226
8672	10364950	NM_008655 // Gadd45b // growth arrest and DNA-damage-inducible 45 beta // 10 C1|10 60.5	NM_008655	Gadd45b	growth arrest and DNA-damage-inducible 45 beta	1.8	0.00934007	1	7.30277	7.04689	7.21592	8.16979	7.78401	8.24866
32282	10582403	NM_016722 // Galns // galactosamine (N-acetyl)-6-sulfate sulfatase // 8 E1 // 50917 ///	NM_016722	Galns	galactosamine (N-acetyl)-6-sulfate sulfatase	2.6	0.0427655	1	7.25088	7.21584	7.08871	8.03009	8.84981	8.75651
9359	10371770	NM_001033331 // Gas2l3 // growth arrest-specific 2 like 3 // 10 C2 // 237436 /// NM_001	NM_001033331	Gas2l3	growth arrest-specific 2 like 3	2.5	0.00152032	1	5.81669	6.16683	5.98595	7.04514	7.57257	7.32499
21681	10487011	NM_025961 // Gatm // glycine amidinotransferase (L-arginine:glycine amidinotransferase)	NM_025961	Gatm	glycine amidinotransferase (L-arginine:glycine amidinotransferase)	1.6	0.0309437	1	11.5808	11.9162	11.7328	12.5301	12.4726	12.3224
19923	10470555	NM_139197 // Gbgt1 // globoside alpha-1,3-N-acetylgalactosaminyltransferase 1 // 2 A3 /	NM_139197	Gbgt1	globoside alpha-1,3-N-acetylgalactosaminyltransferase 1	1.7	0.0119931	1	5.18678	5.09671	5.17988	5.88489	5.70064	6.05755
22686	10496592	NM_010260 // Gbp2 // guanylate binding protein 2 // 3 H1|3 67.4 cM // 14469 /// ENSMUST	NM_010260	Gbp2	guanylate binding protein 2	33.6	0.000270977	1	5.1759	5.1576	5.15913	10.0787	10.3001	10.3218
22685	10496580	NM_018734 // Gbp3 // guanylate binding protein 3 // 3 H1 // 55932 /// ENSMUST0000002993	NM_018734	Gbp3	guanylate binding protein 3	19.7	3.11e-05	1	6.18502	6.6809	6.3364	10.5226	10.9355	10.6361
26444	10531987	NM_008620 // Gbp4 // guanylate binding protein 4 // 5 E5|5 60.0 cM // 17472 /// EF49442	NM_008620	Gbp4	guanylate binding protein 4	2.8	0.0201556	1	5.63338	5.45751	5.37644	6.69805	7.21562	7.02004
22682	10496539	NM_153564 // Gbp5 // guanylate binding protein 5 // 3 H1 // 229898 /// ENSMUST000000901	NM_153564	Gbp5	guanylate binding protein 5	8.4	0.00192933	1	5.27269	5.01157	5.31846	8.09421	8.29759	8.41989
22684	10496569	NM_145545 // Gbp6 // guanylate binding protein 6 // 3 H1 // 229900 /// NM_001083312 //	NM_145545	Gbp6	guanylate binding protein 6	13.2	0.00436997	1	6.81168	6.74171	6.93669	10.1027	10.8886	10.6809
26443	10531980	NM_172777 // Gbp9 // guanylate-binding protein 9 // 5 E5 // 236573 /// DQ985742 // Gbp9	NM_172777	Gbp9	guanylate-binding protein 9	7	0.00106963	1	5.65034	5.75753	5.94951	8.31031	8.73381	8.73644
19523	10466521	NM_173442 // Gcnt1 // glucosaminyl (N-acetyl) transferase 1, core 2 // 19 B|19 17.0 cM	NM_173442	Gcnt1	glucosaminyl (N-acetyl) transferase 1, core 2	3	0.00640245	1	6.04885	5.9182	6.0699	7.42965	7.52491	7.89775
12808	10404702	NM_023887 // Gcnt2 // glucosaminyl (N-acetyl) transferase 2, I-branching enzyme // 13 A	NM_023887	Gcnt2	glucosaminyl (N-acetyl) transferase 2, I-branching enzyme	2.6	0.0403271	1	6.19797	6.23652	6.12525	6.99678	7.82887	7.81192
11405	10391798	NM_010277 // Gfap // glial fibrillary acidic protein // 11 D|11 62.0 cM // 14580 /// NM	NM_010277	Gfap	glial fibrillary acidic protein	21.5	0.00500527	1	8.44426	7.61754	8.16574	12.2998	12.5576	12.6424
9785	10375614	NM_013529 // Gfpt2 // glutamine fructose-6-phosphate transaminase 2 // 11 B1.2|11 26.0	NM_013529	Gfpt2	glutamine fructose-6-phosphate transaminase 2	2.5	0.0233508	1	7.12118	7.49959	7.19291	8.25274	8.58712	8.91418
21146	10482059	NM_010283 // Ggta1 // glycoprotein galactosyltransferase alpha 1, 3 // 2 B|2 25.0 cM //	NM_010283	Ggta1	glycoprotein galactosyltransferase alpha 1, 3	1.7	0.0167007	1	7.0206	7.1215	7.02087	7.61194	7.88594	7.95885
14679	10420362	NM_008125 // Gjb2 // gap junction protein, beta 2 // 14 D1-E1|14 21.0 cM // 14619 /// E	NM_008125	Gjb2	gap junction protein, beta 2	2.2	0.0394925	1	8.48779	8.12449	8.08642	9.27016	9.16655	9.65664
9424	10372410	NM_028608 // Glipr1 // GLI pathogenesis-related 1 (glioma) // 10 D1 // 73690 /// NM_178	NM_028608	Glipr1	GLI pathogenesis-related 1 (glioma)	6.5	0.012747	1	5.16254	5.0093	4.82732	7.62947	7.34726	8.14945
23591	10504450	NM_027450 // Glipr2 // GLI pathogenesis-related 2 // 4 B1 // 384009 /// ENSMUST00000030	NM_027450	Glipr2	GLI pathogenesis-related 2	1.7	0.00734296	1	6.62898	6.49525	6.54202	7.31555	7.30187	7.46943
19559	10466888	NM_175459 // Glis3 // GLIS family zinc finger 3 // 19 C1 // 226075 /// ENSMUST000000651	NM_175459	Glis3	GLIS family zinc finger 3	3	0.0296083	1	5.8618	5.61501	5.74557	6.9093	7.39616	7.71662
7740	10356470	NM_008132 // Glrp1 // glutamine repeat protein 1 // 1 D // 14659 /// ENSMUST00000067625	NM_008132	Glrp1	glutamine repeat protein 1	1.6	0.0462232	1	5.27009	5.05448	5.12852	5.82051	6.08788	5.68941
15957	10433172	NM_008134 // Glycam1 // glycosylation dependent cell adhesion molecule 1 // 15 F3|15 63	NM_008134	Glycam1	glycosylation dependent cell adhesion molecule 1	6	0.0377352	1	5.03718	4.99162	4.80845	6.80255	7.43869	8.34791
19924	10470562	ENSMUST00000074761 // Gm10134 // predicted gene 10134 // --- // 100038637	ENSMUST00000074761	Gm10134	predicted gene 10134	1.7	0.0298478	1	6.34246	6.04596	6.10244	6.97907	7.06583	6.70784
12697	10403978	NM_001110555 // Gm11277 // predicted gene 11277 // 13 A3.1 // 665622 /// NM_001097979 /	NM_001110555	Gm11277	predicted gene 11277	1.7	0.044296	1	10.4071	10.9914	10.6537	11.4301	11.4476	11.4378
13211	10408070	NM_001110555 // Gm11277 // predicted gene 11277 // 13 A3.1 // 665622 /// NM_001097979 /	NM_001110555	Gm11277	predicted gene 11277	1.6	0.0415732	1	10.5326	11.0818	10.7579	11.4951	11.5252	11.4929
12693	10403959	NM_001110555 // Gm11277 // predicted gene 11277 // 13 A3.1 // 665622 /// NM_001097979 /	NM_001110555	Gm11277	predicted gene 11277	1.5	0.0451479	1	10.3022	10.7175	10.4838	11.1375	11.0864	11.1235
13218	10408087	NM_001110555 // Gm11277 // predicted gene 11277 // 13 A3.1 // 665622 /// NM_001097979 /	NM_001110555	Gm11277	predicted gene 11277	1.5	0.0451479	1	10.3022	10.7175	10.4838	11.1375	11.0864	11.1235
12698	10403980	NM_001110555 // Gm11277 // predicted gene 11277 // 13 A3.1 // 665622 /// NM_001097979 /	NM_001110555	Gm11277	predicted gene 11277	1.6	0.0334397	1	10.6837	11.1024	10.8088	11.5034	11.5157	11.5235
11488	10392825	NM_001101657 // Gm11711 // predicted gene 11711 // 11 E2 // 100043125 /// NM_199201 //	NM_001101657	Gm11711	predicted gene 11711	1.7	0.00684816	1	5.45423	5.13784	5.50266	6.16815	6.06063	6.24148
11489	10392834	NM_001101657 // Gm11711 // predicted gene 11711 // 11 E2 // 100043125 /// NM_199201 //	NM_001101657	Gm11711	predicted gene 11711	1.7	0.0102246	1	5.40983	5.09393	5.46286	6.10074	6.03435	6.17651
9861	10376324	NM_001135115 // Gm12250 // predicted gene 12250 // 11 B1.3 // 631323 /// DQ508487 // Gm	NM_001135115	Gm12250	predicted gene 12250	7.6	0.0203051	1	4.8242	4.77501	4.88675	6.95049	8.34193	7.97388
24206	10510215	NM_001083918 // Gm13139 // predicted gene 13139 // 4 E1 // 666532 /// ENSMUST0000008414	NM_001083918	Gm13139	predicted gene 13139	2	0.0297368	1	7.53694	8.29151	7.72293	8.77732	8.94436	8.77203
18716	10459066	NM_001034859 // Gm4841 // predicted gene 4841 // 18 D3|18 // 225594 /// BC150900 // Gm4	NM_001034859	Gm4841	predicted gene 4841	1.7	0.0304337	1	5.94988	6.20269	5.98083	6.58244	7.22988	6.59237
18392	10455954	NM_001033767 // Gm4951 // predicted gene 4951 // 18 D3 // 240327 /// NM_001033767 // Gm	NM_001033767	Gm4951	predicted gene 4951	12.4	0.0139862	1	5.48622	4.89284	5.22311	8.30181	9.18836	9.01285
8167	10360367	ENSMUST00000037976 // Gm4955 // predicted gene 4955 // 1 H3 // 240921	ENSMUST00000037976	Gm4955	predicted gene 4955	3.8	0.0404002	1	5.15859	4.82206	4.82533	6.38009	6.80799	7.43792
30419	10565815	ENSMUST00000078533 // Gm4980 // predicted gene 4980 // 7 E2 // 245190	ENSMUST00000078533	Gm4980	predicted gene 4980	2.1	0.00901707	1	6.38251	6.77054	6.58104	7.67975	7.82146	7.52384
10777	10385504	NM_001024230 // Gm5431 // predicted gene 5431 // 11 B1.2 // 432555 /// ENSMUST000001092	NM_001024230	Gm5431	predicted gene 5431	7.9	0.0330702	1	5.07636	4.66016	4.76551	6.9653	7.99586	8.47688
18091	10452978	NR_003363 // Gm6548 // eukaryotic translation elongation factor 1 alpha 1 pseudogene //	NR_003363	Gm6548	eukaryotic translation elongation factor 1 alpha 1 pseudogene	2.5	0.0293335	1	7.56883	7.56803	7.73771	8.43619	8.963	9.37701
10746	10385236	NR_028277 // Gm6644 // aldo-keto reductase family 1, member B3-like // 1 C1.2 // 626009	NR_028277	Gm6644	aldo-keto reductase family 1, member B3-like	1.8	0.0266522	1	9.73885	9.40776	9.46666	10.3236	10.4131	10.5047
7583	10354768	NR_028277 // Gm6644 // aldo-keto reductase family 1, member B3-like // 1 C1.2 // 626009	NR_028277	Gm6644	aldo-keto reductase family 1, member B3-like	1.9	0.0254758	1	9.54447	9.27389	9.27107	10.169	10.2876	10.3852
12190	10399457	NR_028277 // Gm6644 // aldo-keto reductase family 1, member B3-like // 1 C1.2 // 626009	NR_028277	Gm6644	aldo-keto reductase family 1, member B3-like	1.9	0.0176423	1	9.44278	9.29406	9.22989	10.1213	10.2494	10.3252
35102	10606573	XM_001473380 // Gm6646 // predicted pseudogene 6646 // X E3 // 626048 /// XM_001472084	XM_001473380	Gm6646	predicted pseudogene 6646	1.7	0.0113538	1	10.3381	10.1048	10.0564	10.9293	10.8289	10.9177
34457	10601593	XR_031065 // Gm7567 // predicted gene 7567 // X E3 // 665281	XR_031065	Gm7567	predicted gene 7567	1.6	0.0175878	1	9.08269	8.8928	8.82994	9.61133	9.53581	9.66689
34460	10601601	XR_031065 // Gm7567 // predicted gene 7567 // X E3 // 665281	XR_031065	Gm7567	predicted gene 7567	1.6	0.020967	1	9.47345	9.34668	9.24924	10.0074	9.93796	10.098
10437	10382106	NM_001033435 // Gm885 // predicted gene 885 // 11 E1 // 380732 /// ENSMUST00000106794 /	NM_001033435	Gm885	predicted gene 885	8.3	0.00995448	1	4.96916	5.06935	5.02252	7.46626	8.19268	8.57898
30563	10566578	NR_030719 // Gm8979 // very large inducible GTPase 1 pseudogene // 7 E3 // 668108 /// N	NR_030719	Gm8979	very large inducible GTPase 1 pseudogene	3.9	0.000168157	1	5.73011	6.41126	6.02891	7.75463	8.34696	8.00559
30561	10566571	NR_030719 // Gm8979 // very large inducible GTPase 1 pseudogene // 7 E3 // 668108 /// N	NR_030719	Gm8979	very large inducible GTPase 1 pseudogene	3.4	0.00266003	1	5.91232	6.26538	5.89963	7.49323	8.03809	7.79061
30565	10566583	AK172683 // Gm8995 // predicted gene 8995 // 7 E3 // 668139 /// XR_035350 // Gm8995 //	AK172683	Gm8995	predicted gene 8995	7.4	0.00452184	1	5.27414	5.37612	5.73687	7.81368	8.58908	8.63248
27623	10542981	NM_022024 // Gmfg // glia maturation factor, gamma // 7 A3 // 63986 /// NM_001039192 //	NM_022024	Gmfg	glia maturation factor, gamma	3.1	0.0185217	1	6.63056	6.45271	6.80826	7.81477	8.38439	8.52959
31240	10572212	NM_198101 // Gmip // Gem-interacting protein // 8 B3.3 // 78816 /// ENSMUST00000036074	NM_198101	Gmip	Gem-interacting protein	1.7	0.0140304	1	5.00788	5.01748	5.13194	5.64131	5.82419	6.09787
9311	10371220	NM_010304 // Gna15 // guanine nucleotide binding protein, alpha 15 // 10 C1|10 43.0 cM	NM_010304	Gna15	guanine nucleotide binding protein, alpha 15	3.1	0.0152302	1	5.52144	5.23443	5.29483	6.75549	7.14139	7.0496
16104	10434672	NM_010318 // Gng5 // guanine nucleotide binding protein (G protein), gamma 5 // 3 H2 //	NM_010318	Gng5	guanine nucleotide binding protein (G protein), gamma 5	2	0.0161856	1	8.76756	9.11523	9.0974	10.0317	9.93248	10.0688
8848	10366667	NM_029364 // Gns // glucosamine (N-acetyl)-6-sulfatase // 10 D2 // 75612 /// ENSMUST000	NM_029364	Gns	glucosamine (N-acetyl)-6-sulfatase	1.9	0.0142004	1	10.0827	10.0567	10.1117	10.8017	11.141	11.1412
13445	10409767	NM_027307 // Golm1 // golgi membrane protein 1 // 13 B3 // 105348 /// NM_001035122 // G	NM_027307	Golm1	golgi membrane protein 1	2.5	0.0147952	1	7.25335	7.09994	7.04646	8.25545	8.57339	8.55552
8468	10363070	NM_008147 // Gp49a // glycoprotein 49 A // 10 B3 // 14727 /// M65027 // Gp49a // glycop	NM_008147	Gp49a	glycoprotein 49 A	3.1	0.0188392	1	5.20029	5.33161	5.28844	6.37631	7.05896	7.21335
19710	10468533	NM_008149 // Gpam // glycerol-3-phosphate acyltransferase, mitochondrial // 19 D2|19 52	NM_008149	Gpam	glycerol-3-phosphate acyltransferase, mitochondrial	1.7	0.000264671	1	10.6547	10.6712	10.6547	11.4507	11.4683	11.413
27074	10538187	NM_053110 // Gpnmb // glycoprotein (transmembrane) nmb // 6 B2.3|6 21.0 cM // 93695 ///	NM_053110	Gpnmb	glycoprotein (transmembrane) nmb	63	0.00231749	1	5.0614	5.10207	5.34514	10.4619	11.3523	11.6245
13168	10407803	NM_031999 // Gpr137b // G protein-coupled receptor 137B // 13 A1|13 6.0 cM // 83924 ///	NM_031999	Gpr137b	G protein-coupled receptor 137B	2	0.0139065	1	7.91334	8.02334	8.32179	8.70052	9.17317	9.48485
13165	10407792	NR_003568 // Gpr137b-ps // G protein-coupled receptor 137B, pseudogene // 13 A1 // 6648	NR_003568	Gpr137b-ps	G protein-coupled receptor 137B, pseudogene	1.9	0.00603818	1	8.95855	8.85175	9.07029	9.76327	9.88622	9.92245
14884	10422496	NM_183031 // Gpr183 // G protein-coupled receptor 183 // 14 E5 // 321019 /// ENSMUST000	NM_183031	Gpr183	G protein-coupled receptor 183	2.5	0.0135489	1	6.01115	5.78161	5.89394	7.02234	7.2945	7.32049
17523	10447647	NM_001013832 // Gpr31c // G protein-coupled receptor 31, D17Leh66c region // 17 A1 // 4	NM_001013832	Gpr31c	G protein-coupled receptor 31, D17Leh66c region	1.7	0.0328878	1	5.46975	5.1998	5.41717	5.96397	5.9822	6.39157
17550	10447902	NM_001013832 // Gpr31c // G protein-coupled receptor 31, D17Leh66c region // 17 A1 // 4	NM_001013832	Gpr31c	G protein-coupled receptor 31, D17Leh66c region	1.6	0.0425542	1	5.7019	5.29723	5.55864	6.12929	6.08305	6.50521
34076	10598750	NM_011823 // Gpr34 // G protein-coupled receptor 34 // X A1.3 // 23890 /// ENSMUST00000	NM_011823	Gpr34	G protein-coupled receptor 34	3	0.0143103	1	6.18334	6.06245	6.22774	7.46167	7.65217	8.17831
11962	10397645	NM_008152 // Gpr65 // G-protein coupled receptor 65 // 12 E // 14744 /// ENSMUST0000007	NM_008152	Gpr65	G-protein coupled receptor 65	5.9	0.00648849	1	5.23941	4.96298	5.08891	7.38748	7.63803	7.91944
15950	10433101	NM_030720 // Gpr84 // G protein-coupled receptor 84 // 15 F3 // 80910 /// ENSMUST000000	NM_030720	Gpr84	G protein-coupled receptor 84	16.5	0.00539101	1	5.01053	5.5385	5.15267	8.92551	9.14451	9.76684
13700	10412207	NM_027127 // Gpx8 // glutathione peroxidase 8 (putative) // 13 D2.2 // 69590 /// ENSMUS	NM_027127	Gpx8	glutathione peroxidase 8 (putative)	1.9	0.0168373	1	8.01923	8.08159	8.05015	9.00253	8.77318	9.15071
10388	10381588	NM_008175 // Grn // granulin // 11 D|11 60.0 cM // 14824 /// ENSMUST00000049460 // Grn	NM_008175	Grn	granulin	4.1	0.0135407	1	10.4095	10.1894	10.1298	11.9944	12.3238	12.5288
18427	10456353	NM_175012 // Grp // gastrin releasing peptide // 18 E1|18 40.0 cM // 225642 /// ENSMUST	NM_175012	Grp	gastrin releasing peptide	1.5	0.0432273	1	5.83161	6.01509	5.82628	6.30311	6.86421	6.28732
26654	10534102	NM_010368 // Gusb // glucuronidase, beta // 5 G1.3 // 110006 /// ENSMUST00000026613 //	NM_010368	Gusb	glucuronidase, beta	4.6	0.00148082	1	7.18856	7.4149	7.31362	9.33068	9.49218	9.67036
30562	10566574	NM_029000 // Gvin1 // GTPase, very large interferon inducible 1 // 7 E3 // 74558 /// NM	NM_029000	Gvin1	GTPase, very large interferon inducible 1	6.9	0.00432665	1	4.77195	5.1023	5.26354	7.31828	8.25417	7.93853
17197	10444780	NM_010380 // H2-D1 // histocompatibility 2, D region locus 1 // 17 B1|17 19.09 cM // 14	NM_010380	H2-D1	histocompatibility 2, D region locus 1	8.8	0.0070425	1	8.15121	8.09394	7.91433	10.8707	11.169	11.5447
17202	10444814	NM_001143689 // H2-gs10 // MHC class I like protein GS10 // 17 B1|17 // 436493 /// NM_0	NM_001143689	H2-gs10	MHC class I like protein GS10	13.5	0.00117938	1	5.1071	5.36531	5.04462	8.7717	8.96472	9.0602
17780	10450075	NM_001001892 // H2-K1 // histocompatibility 2, K1, K region // 17 B1|17 18.44 cM // 149	NM_001001892	H2-K1	histocompatibility 2, K1, K region	16.6	0.000500717	1	6.41648	6.57665	6.81548	10.3338	10.6012	11.0425
17204	10444824	NM_207648 // H2-Q6 // histocompatibility 2, Q region locus 6 // 17 B1|17 19.18 cM // 11	NM_207648	H2-Q6	histocompatibility 2, Q region locus 6	15	0.00589624	1	5.28229	5.25549	5.5153	8.72696	9.06701	9.99062
17205	10444830	NM_010394 // H2-Q7 // histocompatibility 2, Q region locus 7 // 17 B1|17 19.19 cM // 15	NM_010394	H2-Q7	histocompatibility 2, Q region locus 7	7	0.0029311	1	8.35924	8.46068	8.45345	10.9465	11.2024	11.5554
17844	10450694	NM_010397 // H2-T22 // histocompatibility 2, T region locus 22 // 17 B1|17 19.74 cM //	NM_010397	H2-T22	histocompatibility 2, T region locus 22	6.8	0.0223562	1	7.13592	6.59877	6.06968	9.14133	9.41196	9.52489
17843	10450682	NM_010398 // H2-T23 // histocompatibility 2, T region locus 23 // 17 B1|17 19.73 cM //	NM_010398	H2-T23	histocompatibility 2, T region locus 23	6.1	0.00794925	1	6.37249	5.92897	6.28646	8.60713	8.96722	8.83472
17842	10450675	NM_008207 // H2-T24 // histocompatibility 2, T region locus 24 // 17 B1|17 19.72 cM //	NM_008207	H2-T24	histocompatibility 2, T region locus 24	8.4	0.0130778	1	5.76954	5.7641	5.31284	8.53338	8.44529	9.09911
17845	10450699	NM_001177467 // H2-t9 // MHC class Ib T9 // 17 B1 // 630294 /// AB359227 // EG547347 //	NM_001177467	H2-t9	MHC class Ib T9	3.4	0.00343461	1	7.53258	7.2874	7.56513	9.12176	9.22918	9.2861
9750	10375443	NM_134250 // Havcr2 // hepatitis A virus cellular receptor 2 // 11 B1.1 // 171285 /// E	NM_134250	Havcr2	hepatitis A virus cellular receptor 2	11.4	0.0140247	1	5.28585	5.2797	5.43393	7.96454	9.31997	9.23496
20686	10477250	NM_010407 // Hck // hemopoietic cell kinase // 2 H1|2 86.0 cM // 15162 /// NM_001172117	NM_010407	Hck	hemopoietic cell kinase	5.1	0.00186066	1	5.84838	5.96428	5.73119	7.98734	8.37646	8.19613
16192	10435565	NM_008225 // Hcls1 // hematopoietic cell specific Lyn substrate 1 // 16 B // 15163 ///	NM_008225	Hcls1	hematopoietic cell specific Lyn substrate 1	5.5	0.00422649	1	6.00975	5.73601	6.08626	8.19225	8.47379	8.54009
12288	10400254	NM_177171 // Heatr5a // HEAT repeat containing 5A // 12 C1 // 320487 /// ENSMUST0000004	NM_177171	Heatr5a	HEAT repeat containing 5A	1.5	0.033613	1	8.42771	8.21403	8.32212	8.80837	8.97212	8.9399
27125	10538590	NM_025992 // Herc5 // hect domain and RLD 5 // 6 C1|6 // 67138 /// ENSMUST00000031817 /	NM_025992	Herc5	hect domain and RLD 5	10.5	0.00660865	1	7.06402	6.74962	6.96465	9.93928	10.5745	10.4313
32741	10585874	NM_010421 // Hexa // hexosaminidase A // 9 B|9 29.0 cM // 15211 /// ENSMUST00000026262	NM_010421	Hexa	hexosaminidase A	2.6	0.0135894	1	9.70496	9.64894	9.55128	10.7524	11.1455	11.11
13630	10411373	NM_010422 // Hexb // hexosaminidase B // 13 D1|13 46.0 cM // 15212 /// ENSMUST000000221	NM_010422	Hexb	hexosaminidase B	3.8	0.00544779	1	10.4873	10.5778	10.4519	12.1213	12.5861	12.5484
19143	10462818	NM_008245 // Hhex // hematopoietically expressed homeobox // 19 D1|19 47.5 cM // 15242	NM_008245	Hhex	hematopoietically expressed homeobox	1.7	0.0493205	1	5.52084	5.67429	5.57086	6.17458	6.15445	6.61801
13215	10408081	NM_020034 // Hist1h1b // histone cluster 1, H1b // 13 A2-A3 // 56702 /// ENSMUST0000008	NM_020034	Hist1h1b	histone cluster 1, H1b	1.8	0.0163726	1	6.9839	7.16807	6.91333	7.8932	7.79531	7.89854
12721	10404026	NM_175661 // Hist1h2af // histone cluster 1, H2af // 13 A3.1 // 319173 /// NM_001177544	NM_175661	Hist1h2af	histone cluster 1, H2af	1.5	0.0468266	1	10.6115	10.6741	10.444	11.0981	11.1404	11.3334
13214	10408077	NM_178183 // Hist1h2ak // histone cluster 1, H2ak // --- // 319169 /// ENSMUST000000747	NM_178183	Hist1h2ak	histone cluster 1, H2ak	1.9	0.0373886	1	7.57986	8.01748	7.51707	8.34895	8.71805	8.7955
12691	10403955	NM_001177544 // Hist1h2ao // histone cluster 1, H2ao // 13 A3.1 // 665433 /// NM_178185	NM_001177544	Hist1h2ao	histone cluster 1, H2ao	1.5	0.0403307	1	10.7489	10.7674	10.5768	11.207	11.238	11.4049
13212	10408072	NM_001177544 // Hist1h2ao // histone cluster 1, H2ao // 13 A3.1 // 665433 /// NM_178185	NM_001177544	Hist1h2ao	histone cluster 1, H2ao	1.5	0.0475274	1	10.7628	10.775	10.5506	11.2058	11.2377	11.4
12733	10404061	NM_175664 // Hist1h2bb // histone cluster 1, H2bb // --- // 319178 /// ENSMUST000000997	NM_175664	Hist1h2bb	histone cluster 1, H2bb	2	0.0389274	1	6.88855	7.50741	7.09535	8.02447	8.08161	8.28239
13254	10408210	NM_023422 // Hist1h2bc // histone cluster 1, H2bc // 13 A3.1 // 68024 /// NM_001110555	NM_023422	Hist1h2bc	histone cluster 1, H2bc	1.6	0.0294384	1	10.5415	10.9522	10.7209	11.446	11.4314	11.4435
12689	10403948	NM_001177653 // Hist1h2be // histone cluster 1, H2be // 13 A2-A3 // 319179 /// NM_17819	NM_001177653	Hist1h2be	histone cluster 1, H2be	1.7	0.0283059	1	10.3635	10.862	10.5629	11.3195	11.3745	11.3803
13263	10408246	NM_013550 // Hist1h3a // histone cluster 1, H3a // 13 A2-A3 // 360198 /// NM_145073 //	NM_013550	Hist1h3a	histone cluster 1, H3a	1.8	0.0375736	1	10.7654	10.8808	10.5607	11.5869	11.4117	11.6552
12728	10404049	NM_178204 // Hist1h3d // histone cluster 1, H3d // --- // 319149 /// NM_178206 // Hist1	NM_178204	Hist1h3d	histone cluster 1, H3d	1.8	0.0378581	1	10.9156	11.0323	10.718	11.7464	11.5686	11.8269
13260	10408239	NM_013548 // Hist1h3f // histone cluster 1, H3f // 13 A2-A3|13 12.0 cM // 260423 /// BC	NM_013548	Hist1h3f	histone cluster 1, H3f	1.8	0.0411641	1	10.8538	10.9811	10.635	11.6952	11.5023	11.7564
13252	10408202	NM_013548 // Hist1h3f // histone cluster 1, H3f // 13 A2-A3|13 12.0 cM // 260423 /// BC	NM_013548	Hist1h3f	histone cluster 1, H3f	1.8	0.0425763	1	10.7591	10.8708	10.5371	11.5812	11.3832	11.6526
12686	10403941	NM_145073 // Hist1h3g // histone cluster 1, H3g // 13 A2-A3 // 97908 /// BC125355 // Hi	NM_145073	Hist1h3g	histone cluster 1, H3g	1.7	0.0445257	1	10.8444	10.9851	10.6429	11.6633	11.4734	11.7354
12722	10404028	NM_145073 // Hist1h3g // histone cluster 1, H3g // 13 A2-A3 // 97908 /// BC125355 // Hi	NM_145073	Hist1h3g	histone cluster 1, H3g	1.8	0.0403287	1	10.7975	10.9371	10.5971	11.6304	11.457	11.7052
13216	10408083	NM_145073 // Hist1h3g // histone cluster 1, H3g // 13 A2-A3 // 97908 /// BC125355 // Hi	NM_145073	Hist1h3g	histone cluster 1, H3g	1.8	0.0423266	1	10.7431	10.884	10.5381	11.5943	11.4122	11.6865
12735	10404065	NM_178215 // Hist2h3b // histone cluster 2, H3b // 3 F2.1 // 319154 /// NM_178203 // Hi	NM_178215	Hist2h3b	histone cluster 2, H3b	1.8	0.039781	1	10.9073	11.0315	10.7047	11.7456	11.5513	11.8082
22473	10494405	NM_178215 // Hist2h3b // histone cluster 2, H3b // 3 F2.1 // 319154 /// NM_178216 // Hi	NM_178215	Hist2h3b	histone cluster 2, H3b	1.8	0.0394369	1	10.7772	10.9065	10.5666	11.5826	11.4397	11.6787
22472	10494402	NM_178216 // Hist2h3c1 // histone cluster 2, H3c1 // 3 F1-F2 // 15077 /// NM_054045 //	NM_178216	Hist2h3c1	histone cluster 2, H3c1	1.6	0.0404495	1	10.5843	10.7251	10.4413	11.2945	11.1646	11.3807
27951	10545588	NM_013820 // Hk2 // hexokinase 2 // 6 C3|6 34.5 cM // 15277 /// ENSMUST00000000642 // H	NM_013820	Hk2	hexokinase 2	3.1	0.0293711	1	5.96608	5.93687	5.63181	7.06366	7.71922	7.70599
13406	10409376	NM_001033245 // Hk3 // hexokinase 3 // 13 B1 // 212032 /// ENSMUST00000052949 // Hk3 //	NM_001033245	Hk3	hexokinase 3	2.6	0.0178885	1	5.21765	5.05799	5.10758	6.23062	6.69948	6.53357
31205	10571870	NM_008252 // Hmgb2 // high mobility group box 2 // 8 B2 // 97165 /// ENSMUST00000067925	NM_008252	Hmgb2	high mobility group box 2	1.5	0.03719	1	6.2091	6.45433	6.12302	7.04974	6.86987	6.72637
8646	10364650	NM_001142701 // Hmha1 // histocompatibility (minor) HA-1 // 10 C1 // 70719 /// NM_02752	NM_001142701	Hmha1	histocompatibility (minor) HA-1	2.8	0.0146445	1	5.78083	5.69676	5.6534	6.91062	7.20747	7.39662
31309	10572897	NM_010442 // Hmox1 // heme oxygenase (decycling) 1 // 8 C1|8 35.0 cM // 15368 /// ENSMU	NM_010442	Hmox1	heme oxygenase (decycling) 1	7.3	0.00194445	1	5.71029	5.69854	5.61153	8.32732	8.68235	8.62095
26311	10530819	NM_175606 // Hopx // HOP homeobox // 5 C3.3 // 74318 /// NM_001159900 // Hopx // HOP ho	NM_175606	Hopx	HOP homeobox	1.6	0.0197631	1	6.43496	5.92947	6.1106	6.91946	6.55026	6.90773
11662	10394778	NM_016677 // Hpcal1 // hippocalcin-like 1 // 12 A1.1-A1.2 // 53602 /// ENSMUST000000718	NM_016677	Hpcal1	hippocalcin-like 1	1.5	0.0164992	1	8.68459	8.74606	8.87774	9.3094	9.22316	9.6337
31200	10571840	NM_008278 // Hpgd // hydroxyprostaglandin dehydrogenase 15 (NAD) // 8 B3.2 // 15446 ///	NM_008278	Hpgd	hydroxyprostaglandin dehydrogenase 15 (NAD)	17.3	0.00107567	1	7.20735	7.3863	7.19956	11.0527	11.5877	11.4852
27867	10545101	NM_019455 // Hpgds // hematopoietic prostaglandin D synthase // 6 D-E // 54486 /// ENSM	NM_019455	Hpgds	hematopoietic prostaglandin D synthase	5.4	0.00977622	1	6.75527	6.54254	6.79537	8.70848	9.2984	9.35096
26422	10531737	NM_152803 // Hpse // heparanase // 5 E4 // 15442 /// ENSMUST00000045617 // Hpse // hepa	NM_152803	Hpse	heparanase	9.1	0.0321515	1	4.83936	4.82761	4.46162	7.03298	7.98528	8.6864
15458	10428081	NM_008287 // Hrsp12 // heat-responsive protein 12 // 15 B3.3 // 15473 /// ENSMUST000000	NM_008287	Hrsp12	heat-responsive protein 12	2	0.0418892	1	8.30093	8.37033	8.52165	9.06012	9.20224	9.95292
28707	10551966	NM_001012401 // Hspb6 // heat shock protein, alpha-crystallin-related, B6 // 7 B1 // 24	NM_001012401	Hspb6	heat shock protein, alpha-crystallin-related, B6	6.9	0.00671347	1	8.08844	8.20757	8.07937	10.4266	11.0949	11.1868
26568	10533050	NM_030704 // Hspb8 // heat shock protein 8 // 5 F|5 59.0 cM // 80888 /// ENSMUST0000003	NM_030704	Hspb8	heat shock protein 8	5.5	0.00351801	1	6.80488	6.90436	6.96625	8.97875	9.44526	9.62578
25778	10525365	NM_001042489 // Hvcn1 // hydrogen voltage-gated channel 1 // 5 F // 74096 /// NM_028752	NM_001042489	Hvcn1	hydrogen voltage-gated channel 1	5.5	0.00705638	1	5.03088	5.08754	5.10248	7.07764	7.66641	7.83175
19129	10462621	NM_001005858 // I830012O16Rik // RIKEN cDNA I830012O16 gene // 19 C1 // 667370 /// ENSM	NM_001005858	I830012O16Rik	RIKEN cDNA I830012O16 gene	22.2	0.00132988	1	6.3894	6.05095	6.20834	10.5642	10.7884	10.7144
32448	10583519	NM_010493 // Icam1 // intercellular adhesion molecule 1 // 9 A3|9 7.0 cM // 15894 /// E	NM_010493	Icam1	intercellular adhesion molecule 1	4	0.00324708	1	6.09065	6.00158	5.97956	7.95088	7.94966	8.2208
8605	10364361	NM_015790 // Icosl // icos ligand // 10 C1 // 50723 /// ENSMUST00000105393 // Icosl //	NM_015790	Icosl	icos ligand	1.7	0.0331778	1	5.93021	6.12279	5.99001	6.63987	6.6914	7.04823
20678	10477169	NM_010495 // Id1 // inhibitor of DNA binding 1 // 2 H1|2 84.0 cM // 15901 /// ENSMUST00	NM_010495	Id1	inhibitor of DNA binding 1	1.7	0.0185577	1	7.61134	7.77584	7.74766	8.57502	8.3751	8.48819
24110	10509163	NM_008321 // Id3 // inhibitor of DNA binding 3 // 4 D3|4 66.0 cM // 15903 /// ENSMUST00	NM_008321	Id3	inhibitor of DNA binding 3	2.1	0.0261427	1	8.27732	8.03938	8.12908	9.17748	8.93915	9.56232
8172	10360391	NM_001045481 // Ifi203 // interferon activated gene 203 // 1 H3|1 95.31 cM // 15950 ///	NM_001045481	Ifi203	interferon activated gene 203	4.1	0.00220481	1	6.02907	6.11622	6.1245	8.10697	8.31785	7.99556
8171	10360382	NM_008329 // Ifi204 // interferon activated gene 204 // 1 H3|1 95.2 cM // 15951 /// NM_	NM_008329	Ifi204	interferon activated gene 204	19.6	0.00146784	1	6.30451	6.50181	6.3275	10.3398	10.7525	10.9282
8174	10360406	NM_172648 // Ifi205 // interferon activated gene 205 // 1 H3|1 95.3 cM // 226695 /// EN	NM_172648	Ifi205	interferon activated gene 205	9	0.016092	1	5.61293	5.4962	5.22032	8.05921	8.70446	9.07499
11997	10397975	NM_026790 // Ifi27l1 // interferon, alpha-inducible protein 27 like 1 // 12 E|12 51.0 c	NM_026790	Ifi27l1	interferon, alpha-inducible protein 27 like 1	6.7	0.00436354	1	6.85606	6.66352	6.80282	9.24588	9.58946	9.75123
12508	10402347	NM_029803 // Ifi27l2a // interferon, alpha-inducible protein 27 like 2A // 12 E // 7693	NM_029803	Ifi27l2a	interferon, alpha-inducible protein 27 like 2A	11.3	0.00339148	1	4.94555	4.82657	5.04639	8.06759	8.6499	8.60365
31965	10579347	NM_023065 // Ifi30 // interferon gamma inducible protein 30 // 8 B3.3 // 65972 /// ENSM	NM_023065	Ifi30	interferon gamma inducible protein 30	13	0.00212164	1	6.4035	6.00567	6.17119	9.76159	9.86964	10.0472
10367	10381408	NM_027320 // Ifi35 // interferon-induced protein 35 // 11 D // 70110 /// ENSMUST0000001	NM_027320	Ifi35	interferon-induced protein 35	6.9	0.00207346	1	4.97161	5.04571	4.94904	7.5044	7.89633	7.90308
23391	10502791	NM_133871 // Ifi44 // interferon-induced protein 44 // 3 H3 // 99899 /// ENSMUST0000002	NM_133871	Ifi44	interferon-induced protein 44	37.5	0.000596471	1	6.00205	6.0727	6.24699	11.0343	11.5412	11.4328
9762	10375515	NM_008330 // Ifi47 // interferon gamma inducible protein 47 // 11 B1.2 // 15953 /// NM_	NM_008330	Ifi47	interferon gamma inducible protein 47	4.8	0.000128521	1	4.98409	5.20207	5.04014	7.29689	7.46474	7.26417
21223	10483110	NM_027835 // Ifih1 // interferon induced with helicase C domain 1 // 2 C3 // 71586 ///	NM_027835	Ifih1	interferon induced with helicase C domain 1	14.2	0.00439793	1	6.38243	6.25909	6.30122	9.7139	10.4285	10.2927
19130	10462623	NM_008331 // Ifit1 // interferon-induced protein with tetratricopeptide repeats 1 // 19	NM_008331	Ifit1	interferon-induced protein with tetratricopeptide repeats 1	75.2	0.000366782	1	5.0565	5.41762	5.16776	11.0776	11.6606	11.6021
19127	10462613	NM_008332 // Ifit2 // interferon-induced protein with tetratricopeptide repeats 2 // 19	NM_008332	Ifit2	interferon-induced protein with tetratricopeptide repeats 2	9.5	0.00213857	1	7.9851	7.87108	7.67812	10.9647	11.1352	11.1781
19128	10462618	NM_010501 // Ifit3 // interferon-induced protein with tetratricopeptide repeats 3 // 19	NM_010501	Ifit3	interferon-induced protein with tetratricopeptide repeats 3	42.1	0.000233183	1	6.97395	7.58283	7.38947	12.5254	12.8537	12.755
29472	10558769	NM_026820 // Ifitm1 // interferon induced transmembrane protein 1 // 7 F5 // 68713 ///	NM_026820	Ifitm1	interferon induced transmembrane protein 1	1.6	0.0251611	1	6.81546	5.928	6.43466	7.46453	6.83324	6.95928
30878	10569014	NM_030694 // Ifitm2 // interferon induced transmembrane protein 2 // 7 F5 // 80876 ///	NM_030694	Ifitm2	interferon induced transmembrane protein 2	2.5	0.00138683	1	7.67202	7.43184	7.5112	8.89438	8.72129	8.90042
28880	10553299	NM_030694 // Ifitm2 // interferon induced transmembrane protein 2 // 7 F5 // 80876 ///	NM_030694	Ifitm2	interferon induced transmembrane protein 2	2.5	0.00269675	1	8.60625	8.5538	8.46103	9.94793	9.76047	9.90705
10589	10383756	NM_030694 // Ifitm2 // interferon induced transmembrane protein 2 // 7 F5 // 80876 ///	NM_030694	Ifitm2	interferon induced transmembrane protein 2	2.9	0.00138922	1	8.51796	8.56994	8.50292	10.1163	10.0123	10.1334
30879	10569017	NM_025378 // Ifitm3 // interferon induced transmembrane protein 3 // 7 F5 // 66141 ///	NM_025378	Ifitm3	interferon induced transmembrane protein 3	12.4	0.00139494	1	8.00428	8.19333	7.92994	11.4959	11.688	11.8301
16349	10436830	NM_010509 // Ifnar2 // interferon (alpha and beta) receptor 2 // 16 C3.3|16 63.1 cM //	NM_010509	Ifnar2	interferon (alpha and beta) receptor 2	1.8	0.00310205	1	9.07502	9.25207	9.22443	9.90271	9.97484	10.1001
32795	10586306	NM_020043 // Igdcc4 // immunoglobulin superfamily, DCC subclass, member 4 // 9 C // 567	NM_020043	Igdcc4	immunoglobulin superfamily, DCC subclass, member 4	1.7	0.00301786	1	6.79722	6.77629	6.94796	7.53887	7.47712	7.78991
8735	10365559	NM_010512 // Igf1 // insulin-like growth factor 1 // 10 C1|10 48.0 cM // 16000 /// NM_0	NM_010512	Igf1	insulin-like growth factor 1	1.5	0.0121272	1	9.1914	9.49897	9.42329	9.70343	10.1082	10.1742
27791	10544610	NM_023670 // Igf2bp3 // insulin-like growth factor 2 mRNA binding protein 3 // 6 B2.3|6	NM_023670	Igf2bp3	insulin-like growth factor 2 mRNA binding protein 3	1.8	0.0366605	1	5.29193	5.13149	5.20625	5.81008	6.02923	6.27718
34807	10604473	NM_177591 // Igsf1 // immunoglobulin superfamily, member 1 // X A5 // 209268 /// NM_183	NM_177591	Igsf1	immunoglobulin superfamily, member 1	1.5	0.00482214	1	8.38608	8.21242	8.61925	8.97423	8.90878	9.17404
22898	10498379	NM_001162884 // Igsf10 // immunoglobulin superfamily, member 10 // 3 D // 242050	NM_001162884	Igsf10	immunoglobulin superfamily, member 10	3.1	0.00186746	1	6.58828	6.97853	6.97914	8.15014	8.55607	8.76139
22899	10498383	NM_001162884 // Igsf10 // immunoglobulin superfamily, member 10 // 3 D // 242050 /// EN	NM_001162884	Igsf10	immunoglobulin superfamily, member 10	3	0.00540197	1	7.32578	7.55177	7.63718	8.68485	9.17792	9.39223
22900	10498386	NM_001162884 // Igsf10 // immunoglobulin superfamily, member 10 // 3 D // 242050 /// EN	NM_001162884	Igsf10	immunoglobulin superfamily, member 10	3.1	0.00609895	1	7.06216	7.48589	7.36863	8.54684	8.9998	9.24994
16207	10435733	NM_170599 // Igsf11 // immunoglobulin superfamily, member 11 // 16 B4 // 207683 /// ENS	NM_170599	Igsf11	immunoglobulin superfamily, member 11	1.7	0.0338212	1	10.1176	10.0666	10.0995	10.6169	11.0393	11.0285
30717	10567580	NM_030691 // Igsf6 // immunoglobulin superfamily, member 6 // 7 F2-F3 // 80719 /// ENSM	NM_030691	Igsf6	immunoglobulin superfamily, member 6	6.7	0.0160889	1	5.98259	5.76342	5.58008	8.12627	8.47076	8.94003
18395	10455961	NM_001146275 // Iigp1 // interferon inducible GTPase 1 // 18 D3 // 60440 /// NM_021792	NM_001146275	Iigp1	interferon inducible GTPase 1	19.7	0.0125477	1	5.77157	4.97163	5.11439	9.10554	9.84814	9.80637
7852	10357604	NM_019777 // Ikbke // inhibitor of kappaB kinase epsilon // 1 E4 // 56489 /// ENSMUST00	NM_019777	Ikbke	inhibitor of kappaB kinase epsilon	1.6	0.0264139	1	5.031	5.07977	5.176	5.50314	5.73179	6.02601
9631	10374333	NM_001025597 // Ikzf1 // IKAROS family zinc finger 1 // 11 A1|11 6.0 cM // 22778 /// NM	NM_001025597	Ikzf1	IKAROS family zinc finger 1	2.9	0.011347	1	5.73751	5.81621	5.63961	6.95125	7.51718	7.36181
33449	10593050	NM_008348 // Il10ra // interleukin 10 receptor, alpha // 9 A5.2|9 26.0 cM // 16154 ///	NM_008348	Il10ra	interleukin 10 receptor, alpha	2.9	0.0277359	1	6.2077	5.63251	5.96291	7.22069	7.31071	7.82659
16350	10436841	NM_008349 // Il10rb // interleukin 10 receptor, beta // 16 C3.3|16 63.11 cM // 16155 //	NM_008349	Il10rb	interleukin 10 receptor, beta	2.9	0.00572564	1	7.16934	7.17317	7.19718	8.47508	8.82087	8.86228
27413	10541246	NM_008359 // Il17ra // interleukin 17 receptor A // 6 F1|6 55.2 cM // 16172 /// ENSMUST	NM_008359	Il17ra	interleukin 17 receptor A	1.9	0.0353427	1	5.99312	5.88381	5.8412	6.59933	6.76493	7.04748
21718	10487588	NM_010554 // Il1a // interleukin 1 alpha // 2 F|2 73.0 cM // 16175 /// ENSMUST000000288	NM_010554	Il1a	interleukin 1 alpha	8.2	0.00438784	1	4.66854	4.55301	4.75592	7.33148	7.65414	8.11045
29331	10557342	NM_021887 // Il21r // interleukin 21 receptor // 7 F4 // 60504 /// ENSMUST00000033000 /	NM_021887	Il21r	interleukin 21 receptor	3.6	0.00912655	1	5.14843	5.10342	4.99364	6.66695	6.99362	7.12241
35025	10606016	NM_013563 // Il2rg // interleukin 2 receptor, gamma chain // X D|X 38.0 cM // 16186 ///	NM_013563	Il2rg	interleukin 2 receptor, gamma chain	3.6	0.0371717	1	5.80398	6.34706	5.90713	7.74377	7.52987	8.35898
23037	10499655	NM_010559 // Il6ra // interleukin 6 receptor, alpha // 3 F1|3 42.1 cM // 16194 /// ENSM	NM_010559	Il6ra	interleukin 6 receptor, alpha	1.8	0.00370753	1	6.59367	6.79054	6.73066	7.35292	7.69904	7.65598
6925	10348244	NM_010566 // Inpp5d // inositol polyphosphate-5-phosphatase D // 1 C5|1 57.0 cM // 1633	NM_010566	Inpp5d	inositol polyphosphate-5-phosphatase D	5.4	0.00840187	1	6.92869	7.02442	6.90394	8.90855	9.59833	9.60946
30321	10565018	NM_016721 // Iqgap1 // IQ motif containing GTPase activating protein 1 // 7 D3|7 39.0 c	NM_016721	Iqgap1	IQ motif containing GTPase activating protein 1	1.8	0.011717	1	7.05904	7.04915	7.01887	8.05246	7.736	7.8103
13620	10411235	NM_027711 // Iqgap2 // IQ motif containing GTPase activating protein 2 // 13 D1 // 5449	NM_027711	Iqgap2	IQ motif containing GTPase activating protein 2	1.6	0.0476116	1	6.27808	6.18695	5.92375	6.77243	6.78435	6.9379
15266	10426451	NM_029926 // Irak4 // interleukin-1 receptor-associated kinase 4 // 15 F1 // 266632 ///	NM_029926	Irak4	interleukin-1 receptor-associated kinase 4	1.8	0.0010261	1	5.99695	6.16345	6.05196	6.87048	6.94699	6.89986
9835	10376060	NM_008390 // Irf1 // interferon regulatory factor 1 // 11 B1.3|11 29.0 cM // 16362 ///	NM_008390	Irf1	interferon regulatory factor 1	2.8	0.000388747	1	5.71702	5.6774	5.80445	7.20163	7.20911	7.23497
26933	10536898	NM_012057 // Irf5 // interferon regulatory factor 5 // 6 A3.3|6 7.1 cM // 27056 /// ENS	NM_012057	Irf5	interferon regulatory factor 5	2.6	0.0295371	1	4.95226	5.21235	5.15041	6.16935	6.24759	6.97586
30888	10569102	NM_016850 // Irf7 // interferon regulatory factor 7 // 7 F5 // 54123 /// ENSMUST0000002	NM_016850	Irf7	interferon regulatory factor 7	71.7	0.00111019	1	4.7988	4.92137	4.67995	10.6402	11.0253	11.2258
31601	10576034	NM_008320 // Irf8 // interferon regulatory factor 8 // 8 E1|8 65.0 cM // 15900 /// ENSM	NM_008320	Irf8	interferon regulatory factor 8	11	0.0113429	1	6.01796	5.84154	5.6994	8.74277	9.54427	9.63577
14111	10415319	NM_001159417 // Irf9 // interferon regulatory factor 9 // 14 C3|14 21.5 cM // 16391 ///	NM_001159417	Irf9	interferon regulatory factor 9	7	0.00325704	1	6.03952	6.06718	6.32465	8.58131	9.16291	9.10265
14286	10416837	NM_008392 // Irg1 // immunoresponsive gene 1 // 14 E2.3|14 53.5 cM // 16365 /// ENSMUST	NM_008392	Irg1	immunoresponsive gene 1	5.1	0.00107187	1	5.26901	5.25931	5.44741	7.74965	7.47789	7.76106
10776	10385500	NM_008326 // Irgm1 // immunity-related GTPase family M member 1 // 11 B1.2 // 15944 ///	NM_008326	Irgm1	immunity-related GTPase family M member 1	18.7	0.000937427	1	6.15466	6.47037	6.3176	10.3947	10.4647	10.7597
9862	10376326	NM_019440 // Irgm2 // immunity-related GTPase family M member 2 // 11 B1.3 // 54396 ///	NM_019440	Irgm2	immunity-related GTPase family M member 2	9.7	0.0015784	1	5.89493	5.92192	5.93427	8.91646	9.25666	9.3932
17937	10451287	NM_015783 // Isg15 // ISG15 ubiquitin-like modifier // 4 E2|4 // 100038882 /// ENSMUST0	NM_015783	Isg15	ISG15 ubiquitin-like modifier	5.5	0.00871631	1	5.76058	5.48514	5.51615	7.78449	8.00899	8.32957
28969	10554240	NM_020583 // Isg20 // interferon-stimulated protein // 7 D3 // 57444 /// NM_001113527 /	NM_020583	Isg20	interferon-stimulated protein	8.3	0.00472904	1	5.22562	5.65223	5.3014	7.99299	8.58997	8.7696
33547	10594044	NM_012043 // Islr // immunoglobulin superfamily containing leucine-rich repeat // 9 B /	NM_012043	Islr	immunoglobulin superfamily containing leucine-rich repeat	2.1	0.00754279	1	7.33496	6.89345	6.89374	8.62117	7.87096	7.92018
15952	10433114	NM_010577 // Itga5 // integrin alpha 5 (fibronectin receptor alpha) // 15 F3|15 57.4 cM	NM_010577	Itga5	integrin alpha 5 (fibronectin receptor alpha)	2.9	0.0121414	1	6.40019	6.57699	6.34552	7.79773	7.89201	8.2052
8915	10367440	NM_008398 // Itga7 // integrin alpha 7 // 10 D3|10 72.0 cM // 16404 /// ENSMUST00000099	NM_008398	Itga7	integrin alpha 7	1.6	0.0293906	1	7.42186	7.81996	7.59467	8.17772	8.25278	8.39811
29387	10557862	NM_001082960 // Itgam // integrin alpha M // 7 F4 // 16409 /// NM_008401 // Itgam // in	NM_001082960	Itgam	integrin alpha M	6.4	0.00566313	1	7.08519	7.18305	7.01814	9.37526	9.99102	9.97923
29388	10557895	NM_021334 // Itgax // integrin alpha X // 7 F3 // 16411 /// ENSMUST00000033053 // Itgax	NM_021334	Itgax	integrin alpha X	5.4	0.0422287	1	5.18362	5.09553	4.99952	6.71073	7.55188	8.31538
8590	10364262	NM_008404 // Itgb2 // integrin beta 2 // 10 C1|10 41.5 cM // 16414 /// ENSMUST000000002	NM_008404	Itgb2	integrin beta 2	9.3	0.00940228	1	6.35005	6.21591	6.40795	8.94243	9.73461	9.96051
16169	10435305	NM_001145884 // Itgb5 // integrin beta 5 // 16 B3 // 16419 /// NM_010580 // Itgb5 // in	NM_001145884	Itgb5	integrin beta 5	3.2	0.0164718	1	9.59226	9.38154	9.14992	10.8665	11.128	11.1724
7328	10352234	NM_001081175 // Itpkb // inositol 1,4,5-trisphosphate 3-kinase B // 1 H5|1 100.0 cM //	NM_001081175	Itpkb	inositol 1,4,5-trisphosphate 3-kinase B	2.5	0.00135399	1	8.99751	9.11932	9.25499	10.2616	10.528	10.5183
30662	10567299	NM_001033380 // Itpripl2 // inositol 1,4,5-triphosphate receptor interacting protein-li	NM_001033380	Itpripl2	inositol 1,4,5-triphosphate receptor interacting protein-li	1.9	0.0223917	1	6.09257	6.18083	5.9942	6.74524	7.12034	7.12136
31284	10572693	NM_010589 // Jak3 // Janus kinase 3 // 8 B3.3|8 33.0 cM // 16453 /// NM_013564 // Insl3	NM_010589	Jak3	Janus kinase 3	1.8	0.0483816	1	6.45928	6.31533	6.25691	6.9197	7.2786	7.34029
10736	10385096	NM_027398 // Kcnip1 // Kv channel-interacting protein 1 // 11 A4 // 70357 /// ENSMUST00	NM_027398	Kcnip1	Kv channel-interacting protein 1	1.8	0.048829	1	9.78545	9.26878	9.66169	10.7292	10.4193	10.1451
10453	10382321	NM_008425 // Kcnj2 // potassium inwardly-rectifying channel, subfamily J, member 2 // 1	NM_008425	Kcnj2	potassium inwardly-rectifying channel, subfamily J, member 2	3.1	0.0319512	1	6.37308	6.448	6.35197	7.39826	8.40478	8.21074
29831	10561702	NM_001033525 // Kcnk6 // potassium inwardly-rectifying channel, subfamily K, member 6 /	NM_001033525	Kcnk6	potassium inwardly-rectifying channel, subfamily K, member 6	4.4	0.0157483	1	6.74297	6.898	6.7392	8.33593	9.24804	9.18964
11406	10391811	NM_197959 // Kif18b // kinesin family member 18B // 11 E1 // 70218 /// ENSMUST000000213	NM_197959	Kif18b	kinesin family member 18B	1.6	0.0230864	1	5.28191	5.23833	5.14528	5.78834	6.12135	5.8843
18258	10454709	NM_001166406 // Kif20a // kinesin family member 20A // 18 B1|18 17.0 cM // 19348 /// NM	NM_001166406	Kif20a	kinesin family member 20A	1.6	0.0366496	1	5.58778	5.85828	5.42485	6.18968	6.40265	6.41584
16509	10438445	NM_183390 // Klhl6 // kelch-like 6 (Drosophila) // 16 A3 // 239743 /// ENSMUST000000588	NM_183390	Klhl6	kelch-like 6 (Drosophila)	4.6	0.0287224	1	5.60679	5.15912	5.30526	7.04153	7.73926	7.87633
28799	10552516	NM_011177 // Klk6 // kallikrein related-peptidase 6 // 7 B4-B5|7 24.0 cM // 19144 /// N	NM_011177	Klk6	kallikrein related-peptidase 6	1.6	0.0412518	1	7.03854	7.23304	7.58099	7.92763	8.0102	7.98998
29537	10559486	NM_001113474 // Lair1 // leukocyte-associated Ig-like receptor 1 // 7 A1|7 4.5 cM // 52	NM_001113474	Lair1	leukocyte-associated Ig-like receptor 1	3.9	0.0112993	1	7.0028	7.00767	7.17054	8.55081	9.22807	9.30162
34777	10604187	NM_001017959 // Lamp2 // lysosomal-associated membrane protein 2 // X A3.3|X 13.0 cM //	NM_001017959	Lamp2	lysosomal-associated membrane protein 2	1.6	0.000253378	1	11.1621	11.3422	11.3888	11.8752	12.0254	12.1085
24053	10508663	NM_010686 // Laptm5 // lysosomal-associated protein transmembrane 5 // 4 D2.3 // 16792	NM_010686	Laptm5	lysosomal-associated protein transmembrane 5	4.9	0.00957068	1	9.52242	9.41653	9.3201	11.3895	11.8311	11.9498
26667	10534303	NM_020044 // Lat2 // linker for activation of T cells family, member 2 // 5 G2 // 56743	NM_020044	Lat2	linker for activation of T cells family, member 2	3.6	0.0101295	1	5.24497	5.32065	5.18623	6.84847	7.05857	7.40912
33491	10593449	NM_001033534 // Layn // layilin // 9 A5.3 // 244864 /// ENSMUST00000098782 // Layn // l	NM_001033534	Layn	layilin	2.3	0.0103336	1	6.02489	5.8306	5.97766	7.05213	7.25772	7.08867
21115	10481627	NM_008491 // Lcn2 // lipocalin 2 // 2 A3|2 27.0 cM // 16819 /// ENSMUST00000050785 // L	NM_008491	Lcn2	lipocalin 2	60.1	0.00425671	1	4.99767	4.76529	4.80212	10.7122	10.1222	11.4559
14242	10416437	NM_008879 // Lcp1 // lymphocyte cytosolic protein 1 // 14 D3|14 42.0 cM // 18826 /// EN	NM_008879	Lcp1	lymphocyte cytosolic protein 1	4.3	0.00335611	1	7.595	7.85025	7.61925	9.72112	9.71845	9.90473
9714	10375145	NM_010696 // Lcp2 // lymphocyte cytosolic protein 2 // 11 A4 // 16822 /// ENSMUST000000	NM_010696	Lcp2	lymphocyte cytosolic protein 2	5.5	0.0108903	1	6.71651	6.37654	6.55533	8.67029	9.05243	9.3358
14817	10421853	NM_010701 // Lect1 // leukocyte cell derived chemotaxin 1 // 14 D3 // 16840 /// ENSMUST	NM_010701	Lect1	leukocyte cell derived chemotaxin 1	3.5	0.00961879	1	6.97121	6.9707	6.94915	8.4344	8.9759	8.95115
16545	10438753	NM_173379 // Leprel1 // leprecan-like 1 // 16 B1 // 210530 /// ENSMUST00000039990 // Le	NM_173379	Leprel1	leprecan-like 1	2.3	0.0416437	1	6.79772	7.15192	7.14929	7.54027	8.77465	8.4338
15143	10425161	NM_008495 // Lgals1 // lectin, galactose binding, soluble 1 // 15 E|15 44.9 cM // 16852	NM_008495	Lgals1	lectin, galactose binding, soluble 1	3.6	0.0194002	1	8.75102	8.27887	7.98171	10.1261	10.1493	10.2562
13942	10414360	NM_001145953 // Lgals3 // lectin, galactose binding, soluble 3 // 14 C1 // 16854 /// NM	NM_001145953	Lgals3	lectin, galactose binding, soluble 3	10.1	0.000628002	1	5.14174	5.26963	5.27457	8.3218	8.73754	8.62492
11548	10393573	NM_011150 // Lgals3bp // lectin, galactoside-binding, soluble, 3 binding protein // 11	NM_011150	Lgals3bp	lectin, galactoside-binding, soluble, 3 binding protein	25.4	0.00425375	1	7.41397	6.90829	7.15142	11.4735	11.9311	12.0713
11119	10388902	NM_010708 // Lgals9 // lectin, galactose binding, soluble 9 // 11 B5 // 16859 /// NM_00	NM_010708	Lgals9	lectin, galactose binding, soluble 9	8.5	0.0019802	1	6.95024	7.27423	7.13384	9.98901	10.1528	10.4814
28721	10552075	NM_144556 // Lgi4 // leucine-rich repeat LGI family, member 4 // 7 B1|7 15.2 cM // 2439	NM_144556	Lgi4	leucine-rich repeat LGI family, member 4	3.3	0.00819058	1	6.03328	6.14857	6.34571	7.4415	8.00437	8.24363
12498	10402268	NM_011175 // Lgmn // legumain // 12 E // 19141 /// ENSMUST00000021607 // Lgmn // leguma	NM_011175	Lgmn	legumain	2.1	0.00668606	1	11.475	11.5519	11.5059	12.408	12.5391	12.7192
13046	10406676	NM_172589 // Lhfpl2 // lipoma HMGIC fusion partner-like 2 // 13 D1 // 218454 /// BC0403	NM_172589	Lhfpl2	lipoma HMGIC fusion partner-like 2	1.8	0.0331983	1	8.15328	8.14736	8.05783	8.74781	8.92105	9.18093
8469	10363082	NM_013532 // Lilrb4 // leukocyte immunoglobulin-like receptor, subfamily B, member 4 //	NM_013532	Lilrb4	leukocyte immunoglobulin-like receptor, subfamily B, member 4	12	0.0128305	1	5.74423	5.13232	5.28003	8.53338	8.96206	9.4289
19589	10467139	NM_021460 // Lipa // lysosomal acid lipase A // 19 C1 // 16889 /// NM_001111100 // Lipa	NM_021460	Lipa	lysosomal acid lipase A	1.5	0.00627621	1	9.56595	9.77875	9.78978	10.2349	10.3629	10.297
16434	10437687	NM_019980 // Litaf // LPS-induced TN factor // 16 B1-B3 // 56722 /// ENSMUST00000023143	NM_019980	Litaf	LPS-induced TN factor	2.3	0.00574169	1	7.83881	7.74976	7.8572	8.8389	9.00296	9.13994
20356	10474201	NM_008505 // Lmo2 // LIM domain only 2 // 2 E2|2 60.0 cM // 16909 /// NM_001142335 // L	NM_008505	Lmo2	LIM domain only 2	1.7	0.0227949	1	8.69058	8.88414	8.70815	9.2815	9.67032	9.72291
33985	10598152	NM_001037925 // LOC625360 // 2-cell-stage, variable group, member 3-like // --- // 6253	NM_001037925	LOC625360	2-cell-stage, variable group, member 3-like	1.8	0.0199394	1	5.38897	5.09426	5.274	6.0716	6.20677	6.11047
31401	10573939	NM_173014 // Lpcat2 // lysophosphatidylcholine acyltransferase 2 // 8 C5 // 270084 ///	NM_173014	Lpcat2	lysophosphatidylcholine acyltransferase 2	3.4	0.00390257	1	8.22841	8.41461	8.48613	9.77268	10.1834	10.4067
31234	10572130	NM_008509 // Lpl // lipoprotein lipase // 8 B3.3|8 33.0 cM // 16956 /// ENSMUST00000015	NM_008509	Lpl	lipoprotein lipase	8.6	0.0196716	1	7.04296	6.72858	6.30187	9.33722	9.94817	10.1181
19016	10461765	NM_134152 // Lpxn // leupaxin // 19 A // 107321 /// ENSMUST00000025601 // Lpxn // leupa	NM_134152	Lpxn	leupaxin	2.1	0.0292982	1	5.3986	5.46983	5.46759	6.27965	6.30408	6.86933
28054	10546510	NM_008377 // Lrig1 // leucine-rich repeats and immunoglobulin-like domains 1 // 6 D2|6	NM_008377	Lrig1	leucine-rich repeats and immunoglobulin-like domains 1	1.6	0.0104669	1	9.54923	9.67371	9.63304	10.3179	10.2713	10.1851
19308	10464504	NM_008513 // Lrp5 // low density lipoprotein receptor-related protein 5 // 19 B // 1697	NM_008513	Lrp5	low density lipoprotein receptor-related protein 5	1.7	0.0116166	1	7.13424	7.19509	7.02604	7.90137	7.76487	7.85679
16573	10439058	NM_146069 // Lrrc33 // leucine rich repeat containing 33 // 16 B2 // 224109 /// ENSMUST	NM_146069	Lrrc33	leucine rich repeat containing 33	1.8	0.0303997	1	5.0927	4.8564	4.97296	5.68256	5.71377	6.0915
30262	10564377	NM_146191 // Lrrk1 // leucine-rich repeat kinase 1 // 7 C // 233328 /// ENSMUST00000015	NM_146191	Lrrk1	leucine-rich repeat kinase 1	1.6	0.014653	1	5.57631	5.62805	5.67676	6.12144	6.24419	6.49128
28202	10548000	NM_010736 // Ltbr // lymphotoxin B receptor // 6 F3|6 60.4 cM // 17000 /// ENSMUST00000	NM_010736	Ltbr	lymphotoxin B receptor	1.6	0.0392756	1	6.01486	6.1244	6.02416	6.49551	6.77007	6.99004
22926	10498576	NM_016753 // Lxn // latexin // 3 E1|3 31.6 cM // 17035 /// ENSMUST00000058981 // Lxn //	NM_016753	Lxn	latexin	3.4	0.0119349	1	9.20906	9.39639	9.24545	10.7252	11.0083	11.3841
15629	10429564	NM_010738 // Ly6a // lymphocyte antigen 6 complex, locus A // 15 D3|15 42.7 cM // 11045	NM_010738	Ly6a	lymphocyte antigen 6 complex, locus A	3.2	0.000913888	1	9.27998	9.31312	9.43624	11.0038	10.8847	11.1592
15086	10424676	NM_001164036 // Ly6e // lymphocyte antigen 6 complex, locus E // 15 D3|15 41.7 cM // 17	NM_001164036	Ly6e	lymphocyte antigen 6 complex, locus E	2	0.0246055	1	10.9564	10.9015	10.8521	11.6439	11.9118	12.0748
12800	10404606	NM_010745 // Ly86 // lymphocyte antigen 86 // 13 A3.3 // 17084 /// ENSMUST00000021860 /	NM_010745	Ly86	lymphocyte antigen 86	8.1	0.00219019	1	9.21881	9.26303	9.35341	11.9579	12.4536	12.4841
8143	10360158	NM_008534 // Ly9 // lymphocyte antigen 9 // 1 H3|1 93.3 cM // 17085 /// ENSMUST00000068	NM_008534	Ly9	lymphocyte antigen 9	9.4	0.0180306	1	5.04412	4.74911	4.88351	7.42097	8.23035	8.7223
6613	10344966	NM_016923 // Ly96 // lymphocyte antigen 96 // 1 A3 // 17087 /// NM_001159711 // Ly96 //	NM_016923	Ly96	lymphocyte antigen 96	2.5	0.0121256	1	8.31188	8.59323	8.63648	9.36972	9.9879	10.2006
23421	10503098	NM_001111096 // Lyn // Yamaguchi sarcoma viral (v-yes-1) oncogene homolog // 4 A1|4 0.0	NM_001111096	Lyn	Yamaguchi sarcoma viral (v-yes-1) oncogene homolog	3.7	0.00949571	1	8.13247	8.18469	8.04801	9.64401	10.2795	10.0763
9445	10372648	NM_017372 // Lyz2 // lysozyme 2 // 10 D2|10 66.0 cM // 17105 /// ENSMUST00000092163 //	NM_017372	Lyz2	lysozyme 2	17.2	0.00620668	1	6.69945	6.27991	6.4428	10.1556	10.6911	10.8926
32238	10581992	NM_001025577 // Maf // avian musculoaponeurotic fibrosarcoma (v-maf) AS42 oncogene homo	NM_001025577	Maf	avian musculoaponeurotic fibrosarcoma (v-maf) AS42 oncogene homo	2.2	0.00500201	1	7.2949	7.5686	7.55468	8.43904	8.81972	8.53157
21894	10489246	NM_010658 // Mafb // v-maf musculoaponeurotic fibrosarcoma oncogene family, protein B (	NM_010658	Mafb	v-maf musculoaponeurotic fibrosarcoma oncogene family, protein B (	6.5	0.00460923	1	6.71877	7.26109	7.16628	9.07429	10.0435	10.1466
19539	10466712	NM_174857 // Mamdc2 // MAM domain containing 2 // 19 B // 71738 /// ENSMUST00000036069	NM_174857	Mamdc2	MAM domain containing 2	2.3	0.0394143	1	5.22149	5.22199	5.14472	6.06069	6.30779	6.81022
24987	10517287	NM_207237 // Man1c1 // mannosidase, alpha, class 1C, member 1 // 4 D3 // 230815 /// ENS	NM_207237	Man1c1	mannosidase, alpha, class 1C, member 1	1.6	0.0358915	1	9.59838	9.87434	9.69435	10.0118	10.6301	10.5342
31371	10573583	NM_010764 // Man2b1 // mannosidase 2, alpha B1 // 8 C2|8 37.0 cM // 17159 /// ENSMUST00	NM_010764	Man2b1	mannosidase 2, alpha B1	1.8	0.0287405	1	8.86912	8.86219	8.84635	9.47354	9.68814	9.95808
26189	10529584	NM_008550 // Man2b2 // mannosidase 2, alpha B2 // 5 B2 // 17160 /// ENSMUST00000031002	NM_008550	Man2b2	mannosidase 2, alpha B2	2.1	0.0364678	1	8.90174	8.76981	8.75757	9.56846	9.98442	10.1246
7849	10357579	NM_008551 // Mapkapk2 // MAP kinase-activated protein kinase 2 // 1 E4 // 17164 /// ENS	NM_008551	Mapkapk2	MAP kinase-activated protein kinase 2	1.7	0.0196711	1	8.78138	8.95261	8.9017	9.66849	9.51196	9.80081
33816	10596637	NM_178907 // Mapkapk3 // mitogen-activated protein kinase-activated protein kinase 3 //	NM_178907	Mapkapk3	mitogen-activated protein kinase-activated protein kinase 3	2.1	0.00220144	1	5.79007	5.84138	6.05645	6.79637	6.82207	7.19516
7452	10353420	NM_008563 // Mcm3 // minichromosome maintenance deficient 3 (S. cerevisiae) // 1 A3-A5	NM_008563	Mcm3	minichromosome maintenance deficient 3 (S. cerevisiae)	2.1	0.00769248	1	5.09163	5.38789	5.28245	6.19746	6.30876	6.53689
16456	10437945	NM_008565 // Mcm4 // minichromosome maintenance deficient 4 homolog (S. cerevisiae) //	NM_008565	Mcm4	minichromosome maintenance deficient 4 homolog (S. cerevisiae)	1.6	0.0106518	1	6.61481	7.03454	7.01312	7.44762	7.66668	7.61836
31310	10572906	NM_008566 // Mcm5 // minichromosome maintenance deficient 5, cell division cycle 46 (S.	NM_008566	Mcm5	minichromosome maintenance deficient 5, cell division cycle 46 (S.	1.8	0.0156086	1	6.38019	6.38132	6.30344	7.04198	7.41719	7.21294
7834	10357436	NM_008567 // Mcm6 // minichromosome maintenance deficient 6 (MIS5 homolog, S. pombe) (S	NM_008567	Mcm6	minichromosome maintenance deficient 6 (MIS5 homolog, S. pombe) (S	2.3	0.00725235	1	5.4516	5.51409	5.38153	6.45463	6.7257	6.73529
26726	10534974	NM_008568 // Mcm7 // minichromosome maintenance deficient 7 (S. cerevisiae) // 5 G1 //	NM_008568	Mcm7	minichromosome maintenance deficient 7 (S. cerevisiae)	1.9	0.00432255	1	6.49142	6.83896	6.63291	7.40788	7.6385	7.6392
26895	10536472	NM_175088 // Mdfic // MyoD family inhibitor domain containing // 6 A1 // 16543 /// ENSM	NM_175088	Mdfic	MyoD family inhibitor domain containing	2.2	0.0152759	1	6.75129	6.49287	6.86964	7.6303	7.86255	8.03645
20524	10475890	NM_008587 // Mertk // c-mer proto-oncogene tyrosine kinase // 2 F1 // 17289 /// ENSMUST	NM_008587	Mertk	c-mer proto-oncogene tyrosine kinase	2.1	0.00163535	1	8.64853	8.90833	8.80235	9.64632	9.98486	9.95076
27562	10542470	NM_019946 // Mgst1 // microsomal glutathione S-transferase 1 // 6 G1 // 56615 /// ENSMU	NM_019946	Mgst1	microsomal glutathione S-transferase 1	2.3	0.0290495	1	7.06603	6.64846	6.8172	7.91978	7.89329	8.41423
8436	10362767	NM_138315 // Mical1 // microtubule associated monoxygenase, calponin and LIM domain con	NM_138315	Mical1	microtubule associated monoxygenase, calponin and LIM domain con	1.6	0.0337063	1	6.38904	6.37946	6.53739	6.82065	7.07944	7.39783
26744	10535103	NM_174850 // Micall2 // MICAL-like 2 // 5 G2 // 231830 /// ENSMUST00000044642 // Micall	NM_174850	Micall2	MICAL-like 2	1.9	0.0243849	1	5.4916	5.6743	5.70715	6.27695	6.47849	6.95262
17517	10447617	NR_030465 // Mir692-1 // microRNA 692-1 // --- // 751529	NR_030465	Mir692-1	microRNA 692-1	2	0.0245339	1	7.0383	7.41941	7.00582	8.06629	8.09558	8.20748
30841	10568714	NM_001081117 // Mki67 // antigen identified by monoclonal antibody Ki 67 // 7 F3-F5 //	NM_001081117	Mki67	antigen identified by monoclonal antibody Ki 67	3.1	0.00888666	1	6.99289	7.36201	6.66482	8.44683	8.87504	8.61184
9930	10376889	NM_175002 // Mmgt2 // membrane magnesium transporter 2 // 11 B2 // 216829 /// ENSMUST00	NM_175002	Mmgt2	membrane magnesium transporter 2	1.6	0.0011589	1	7.83973	7.79805	7.81849	8.52766	8.41051	8.48322
32367	10583056	NM_008605 // Mmp12 // matrix metallopeptidase 12 // 9 A1|9 1.0 cM // 17381 /// ENSMUST0	NM_008605	Mmp12	matrix metallopeptidase 12	2.2	0.0349621	1	4.99663	4.83267	5.05134	5.96402	6.4024	5.924
14084	10415052	NM_008608 // Mmp14 // matrix metallopeptidase 14 (membrane-inserted) // 14 C2|14 12.5 c	NM_008608	Mmp14	matrix metallopeptidase 14 (membrane-inserted)	2	0.0127927	1	7.33096	6.64007	7.10358	8.10317	7.76405	8.20879
8910	10367400	NM_021412 // Mmp19 // matrix metallopeptidase 19 // 10 D3|10 70.0 cM // 58223 /// NM_00	NM_021412	Mmp19	matrix metallopeptidase 19	3.6	0.0315251	1	5.11794	4.85319	4.98159	6.45274	6.61623	7.47801
31400	10573924	NM_008610 // Mmp2 // matrix metallopeptidase 2 // 8 C5|8 44.0 cM // 17390 /// ENSMUST00	NM_008610	Mmp2	matrix metallopeptidase 2	2.1	0.0127712	1	7.34745	7.03271	7.19781	8.16456	8.16259	8.40899
27229	10539421	NM_145571 // Mobkl1b // MOB1, Mps One Binder kinase activator-like 1B (yeast) // 6 C3 /	NM_145571	Mobkl1b	MOB1, Mps One Binder kinase activator-like 1B (yeast)	1.8	0.0190315	1	7.81709	7.75895	7.73723	8.45182	8.7099	8.77457
17341	10445826	NM_020042 // Mocs1 // molybdenum cofactor synthesis 1 // 17 C // 56738 /// NM_028464 //	NM_020042	Mocs1	molybdenum cofactor synthesis 1	1.5	0.0338981	1	7.39316	7.61728	7.50371	7.76786	8.28007	8.24871
23197	10500911	NM_001163440 // Mov10 // Moloney leukemia virus 10 // 3 F2 // 17454 /// NM_008619 // Mo	NM_001163440	Mov10	Moloney leukemia virus 10	3.7	0.0044367	1	6.79639	6.79596	6.68955	8.49211	8.6725	8.82339
26445	10531994	NM_194336 // Mpa2l // macrophage activation 2 like // 5 E5 // 100702 /// NM_001039646 /	NM_194336	Mpa2l	macrophage activation 2 like	20.8	0.00116056	1	5.66844	5.44052	5.47214	9.75176	10.0007	9.96753
19007	10461721	NM_010821 // Mpeg1 // macrophage expressed gene 1 // 19 A // 17476 /// ENSMUST000000810	NM_010821	Mpeg1	macrophage expressed gene 1	33.5	0.00287122	1	6.40565	6.18592	6.63288	11.0418	11.7566	11.6291
8030	10358982	NM_008209 // Mr1 // major histocompatibility complex, class I-related // 1 H1 // 15064	NM_008209	Mr1	major histocompatibility complex, class I-related	2.1	0.00948634	1	8.13074	7.9726	8.03284	9.01745	9.20375	9.21839
16356	10436941	NM_080456 // Mrps6 // mitochondrial ribosomal protein S6 // 16 C4 // 121022 /// NM_0173	NM_080456	Mrps6	mitochondrial ribosomal protein S6	2	0.00520273	1	8.71864	8.56343	8.57602	9.56754	9.59083	9.66299
18986	10461594	NM_029499 // Ms4a4c // membrane-spanning 4-domains, subfamily A, member 4C // 19 A // 6	NM_029499	Ms4a4c	membrane-spanning 4-domains, subfamily A, member 4C	9.3	0.00479274	1	5.45005	5.36627	5.31113	8.39644	8.41567	8.97416
18989	10461622	NM_027209 // Ms4a6b // membrane-spanning 4-domains, subfamily A, member 6B // 19 B // 6	NM_027209	Ms4a6b	membrane-spanning 4-domains, subfamily A, member 6B	4.5	0.00638464	1	4.97365	5.38139	5.30179	7.38083	7.21347	7.58263
18988	10461614	NM_028595 // Ms4a6c // membrane-spanning 4-domains, subfamily A, member 6C // 19 A // 7	NM_028595	Ms4a6c	membrane-spanning 4-domains, subfamily A, member 6C	19.4	0.00617499	1	6.11579	5.74466	5.23343	9.77403	10.1028	10.0538
19468	10466210	NM_026835 // Ms4a6d // membrane-spanning 4-domains, subfamily A, member 6D // 19 A // 6	NM_026835	Ms4a6d	membrane-spanning 4-domains, subfamily A, member 6D	12.4	0.00027764	1	5.58208	5.68948	5.41831	9.12622	9.30017	9.16808
19467	10466200	NM_027836 // Ms4a7 // membrane-spanning 4-domains, subfamily A, member 7 // 19 A // 109	NM_027836	Ms4a7	membrane-spanning 4-domains, subfamily A, member 7	2.2	0.0161135	1	4.92431	4.91765	4.79225	5.83626	6.01128	6.20516
34358	10600836	NM_010833 // Msn // moesin // X C3 // 17698 /// ENSMUST00000117399 // Msn // moesin //	NM_010833	Msn	moesin	3.6	0.00442388	1	8.52777	8.55055	8.45829	10.1704	10.4187	10.531
31842	10578264	NM_031195 // Msr1 // macrophage scavenger receptor 1 // 8 A4|8 20.0 cM // 20288 /// NM_	NM_031195	Msr1	macrophage scavenger receptor 1	2.8	0.0297043	1	5.69141	5.07424	5.4188	6.84046	7.08863	6.74548
31411	10574027	NM_013602 // Mt1 // metallothionein 1 // 8 C5|8 45.0 cM // 17748 /// ENSMUST00000034215	NM_013602	Mt1	metallothionein 1	1.8	0.0123361	1	11.0631	11.0311	11.143	11.9354	11.697	12.1319
31410	10574023	NM_008630 // Mt2 // metallothionein 2 // 8 C5|8 45.0 cM // 17750 /// ENSMUST00000034214	NM_008630	Mt2	metallothionein 2	1.7	0.0198361	1	12.4262	12.3853	12.3591	13.0622	13.047	13.3318
27959	10545672	NM_008638 // Mthfd2 // methylenetetrahydrofolate dehydrogenase (NAD+ dependent), methen	NM_008638	Mthfd2	methylenetetrahydrofolate dehydrogenase (NAD+ dependent), methen	1.5	0.0124921	1	7.55408	7.40083	7.32317	8.032	8.10403	7.98598
30763	10568115	NM_080638 // Mvp // major vault protein // 7 F4 // 78388 /// ENSMUST00000032919 // Mvp	NM_080638	Mvp	major vault protein	1.9	0.0155907	1	5.42463	5.41862	5.48859	6.13395	6.44641	6.58549
16849	10441233	NM_010846 // Mx1 // myxovirus (influenza virus) resistance 1 // 16 71.2 cM // 17857 ///	NM_010846	Mx1	myxovirus (influenza virus) resistance 1	6.5	0.0119132	1	5.17379	5.1349	4.99473	7.31734	8.2936	7.80543
16386	10437224	NR_003508 // Mx2 // myxovirus (influenza virus) resistance 2 // 16 C4|16 71.2 cM // 178	NR_003508	Mx2	myxovirus (influenza virus) resistance 2	7.3	0.0041155	1	4.67194	4.77092	5.04263	7.28763	7.9962	7.79788
15054	10424400	NM_010849 // Myc // myelocytomatosis oncogene // 15 D2-D3|15 32.0 cM // 17869 /// NM_00	NM_010849	Myc	myelocytomatosis oncogene	1.9	0.00852958	1	6.462	6.82654	7.00036	7.57146	7.74955	7.80777
33904	10597648	NM_010851 // Myd88 // myeloid differentiation primary response gene 88 // 9 F3|9 70.0 c	NM_010851	Myd88	myeloid differentiation primary response gene 88	2.8	0.00402452	1	6.851	6.79164	6.84473	8.14596	8.27385	8.46104
15685	10430201	NM_022410 // Myh9 // myosin, heavy polypeptide 9, non-muscle // 15 E1|15 43.3 cM // 178	NM_022410	Myh9	myosin, heavy polypeptide 9, non-muscle	1.5	0.00844542	1	9.06087	9.0301	8.94872	9.78146	9.56671	9.52051
12825	10404874	NM_153789 // Mylip // myosin regulatory light chain interacting protein // 13 A5 // 218	NM_153789	Mylip	myosin regulatory light chain interacting protein	2.5	0.0443907	1	7.36901	6.98982	7.06725	8.1093	8.49778	8.72275
32830	10586781	NM_181072 // Myo1e // myosin IE // 9 D|9 41.0 cM // 71602 /// ENSMUST00000034745 // Myo	NM_181072	Myo1e	myosin IE	2.6	0.0062554	1	8.03345	8.26404	8.20946	9.21248	9.70033	9.7622
17132	10443980	NM_053214 // Myo1f // myosin IF // 17 B-C|17 17.5 cM // 17916 /// ENSMUST00000087605 //	NM_053214	Myo1f	myosin IF	6.3	0.00538568	1	5.04982	5.06611	5.13896	7.3193	7.89784	8.01942
31270	10572533	NM_001142322 // Myo9b // myosin IXb // 8 B3.3|8 33.5 cM // 17925 /// NM_001142323 // My	NM_001142322	Myo9b	myosin IXb	1.6	0.00430711	1	7.76977	7.90906	7.92777	8.48027	8.54974	8.49264
19603	10467258	NM_001099634 // Myof // myoferlin // 19 C2 // 226101 /// ENSMUST00000041475 // Myof //	NM_001099634	Myof	myoferlin	2.1	0.026726	1	5.13251	5.16805	5.06827	6.33801	5.88646	6.36238
26383	10531370	NM_025972 // Naaa // N-acylethanolamine acid amidase // 5 E3 // 67111 /// NM_001163687	NM_025972	Naaa	N-acylethanolamine acid amidase	3	0.042176	1	8.55225	7.71046	8.6272	9.90235	9.97097	9.79529
15753	10430834	NM_008669 // Naga // N-acetyl galactosaminidase, alpha // 15 E|15 46.0 cM // 17939 ///	NM_008669	Naga	N-acetyl galactosaminidase, alpha	1.6	0.00884157	1	7.44062	7.53691	7.71324	8.222	8.15621	8.28978
10346	10381211	NM_013792 // Naglu // alpha-N-acetylglucosaminidase (Sanfilippo disease IIIB) // 11 D /	NM_013792	Naglu	alpha-N-acetylglucosaminidase (Sanfilippo disease IIIB)	3.7	0.0199245	1	6.6843	6.63149	6.52013	8.11305	8.52772	8.89146
16412	10437541	NM_013796 // Nagpa // N-acetylglucosamine-1-phosphodiester alpha-N-acetylglucosaminidas	NM_013796	Nagpa	N-acetylglucosamine-1-phosphodiester alpha-N-acetylglucosaminidas	1.8	0.0356024	1	7.86106	7.83911	7.79957	8.40904	8.95747	8.73911
13650	10411595	NM_010872 // Naip2 // NLR family, apoptosis inhibitory protein 2 // 13 D1|13 54.0 cM //	NM_010872	Naip2	NLR family, apoptosis inhibitory protein 2	3.6	0.0237368	1	5.90661	5.71569	5.6441	7.19957	7.72407	7.91039
13653	10411622	NM_010871 // Naip6 // NLR family, apoptosis inhibitory protein 6 // 13 D1|13 55.0 cM //	NM_010871	Naip6	NLR family, apoptosis inhibitory protein 6	3.6	0.0352334	1	5.06064	5.12435	5.06646	6.2046	7.16557	7.38078
21697	10487340	NM_144818 // Ncaph // non-SMC condensin I complex, subunit H // 2 F1 // 215387 /// ENSM	NM_144818	Ncaph	non-SMC condensin I complex, subunit H	1.6	0.0339535	1	6.12494	6.49359	6.22428	6.87472	6.89128	6.99428
26662	10534202	NM_010876 // Ncf1 // neutrophil cytosolic factor 1 // 5 G2|5 74.0 cM // 17969 /// ENSMU	NM_010876	Ncf1	neutrophil cytosolic factor 1	6.7	0.00063581	1	5.73736	6.01536	6.01829	8.36159	8.78996	8.88041
13695	10412123	NM_010877 // Ncf2 // neutrophil cytosolic factor 2 // 1 G3|1 76.1 cM // 17970 /// ENSMU	NM_010877	Ncf2	neutrophil cytosolic factor 2	3.5	0.0196451	1	6.29449	6.27134	6.25654	7.64003	8.12987	8.49225
15364	10427336	NM_153505 // Nckap1l // NCK associated protein 1 like // 15 F3 // 105855 /// ENSMUST000	NM_153505	Nckap1l	NCK associated protein 1 like	6.4	0.00556697	1	7.38622	7.19889	7.21664	9.6721	10.0767	10.1185
25046	10517883	NM_025383 // Necap2 // NECAP endocytosis associated 2 // 4 D3 // 66147 /// ENSMUST00000	NM_025383	Necap2	NECAP endocytosis associated 2	1.9	0.00457846	1	9.49195	9.51187	9.48455	10.3619	10.3547	10.5265
20043	10471844	NM_021606 // Nek6 // NIMA (never in mitosis gene a)-related expressed kinase 6 // 2 B|2	NM_021606	Nek6	NIMA (never in mitosis gene a)-related expressed kinase 6	2.5	0.0136414	1	8.38358	8.13587	8.23694	9.40349	9.66969	9.66421
7902	10358259	NM_021605 // Nek7 // NIMA (never in mitosis gene a)-related expressed kinase 7 // 1 E4|	NM_021605	Nek7	NIMA (never in mitosis gene a)-related expressed kinase 7	1.5	0.00101315	1	9.90228	9.6669	9.71447	10.489	10.2974	10.3691
13138	10407420	NM_019671 // Net1 // neuroepithelial cell transforming gene 1 // 13 A1 // 56349 /// NM_	NM_019671	Net1	neuroepithelial cell transforming gene 1	1.8	0.0057863	1	7.02483	7.20842	7.38855	7.76569	8.17539	8.24385
21280	10483809	NM_010902 // Nfe2l2 // nuclear factor, erythroid derived 2, like 2 // 2 C3|2 45.0 cM //	NM_010902	Nfe2l2	nuclear factor, erythroid derived 2, like 2	2.6	0.0044398	1	8.47165	8.92163	8.85664	9.88755	10.1257	10.3736
21787	10488366	NM_010919 // Nkx2-2 // NK2 transcription factor related, locus 2 (Drosophila) // 2 H|2	NM_010919	Nkx2-2	NK2 transcription factor related, locus 2 (Drosophila)	1.5	0.00384844	1	7.52491	7.49593	7.65018	8.14162	8.15824	8.18404
31424	10574139	NM_001033207 // Nlrc5 // NLR family, CARD domain containing 5 // 8 C5 // 434341 /// FJ8	NM_001033207	Nlrc5	NLR family, CARD domain containing 5	1.9	0.0125852	1	5.10217	5.2235	5.45795	5.98948	6.38414	6.26213
31422	10574135	NM_001033207 // Nlrc5 // NLR family, CARD domain containing 5 // 8 C5 // 434341 /// FJ8	NM_001033207	Nlrc5	NLR family, CARD domain containing 5	2.5	0.0443399	1	4.64771	4.53625	4.7511	5.38764	6.17724	6.28717
31417	10574098	NM_001033207 // Nlrc5 // NLR family, CARD domain containing 5 // 8 C5 // 434341 /// FJ8	NM_001033207	Nlrc5	NLR family, CARD domain containing 5	6.6	0.0231041	1	4.9327	4.6689	4.83591	6.80988	7.81982	7.96168
31419	10574102	NM_001033207 // Nlrc5 // NLR family, CARD domain containing 5 // 8 C5 // 434341 /// FJ8	NM_001033207	Nlrc5	NLR family, CARD domain containing 5	5.6	0.0170129	1	5.09281	4.97134	4.94002	6.97393	7.56019	7.95034
31433	10574157	NM_001033207 // Nlrc5 // NLR family, CARD domain containing 5 // 8 C5 // 434341 /// FJ8	NM_001033207	Nlrc5	NLR family, CARD domain containing 5	6.6	0.0191954	1	5.04294	5.01513	5.00704	7.02082	8.2498	7.99197
31420	10574104	NM_001033207 // Nlrc5 // NLR family, CARD domain containing 5 // 8 C5 // 434341 /// FJ8	NM_001033207	Nlrc5	NLR family, CARD domain containing 5	3.4	0.0115062	1	4.93484	4.87788	4.96675	6.35336	6.95549	6.77746
31427	10574145	NM_001033207 // Nlrc5 // NLR family, CARD domain containing 5 // 8 C5 // 434341 /// FJ8	NM_001033207	Nlrc5	NLR family, CARD domain containing 5	2.8	0.0433524	1	4.5757	4.6319	4.46439	5.41619	6.42352	6.26018
31430	10574151	NM_001033207 // Nlrc5 // NLR family, CARD domain containing 5 // 8 C5 // 434341 /// FJ8	NM_001033207	Nlrc5	NLR family, CARD domain containing 5	2.1	0.0346303	1	4.73682	4.87646	4.8982	5.61855	6.39847	5.79824
31429	10574149	NM_001033207 // Nlrc5 // NLR family, CARD domain containing 5 // 8 C5 // 434341 /// FJ8	NM_001033207	Nlrc5	NLR family, CARD domain containing 5	10.1	0.00793067	1	4.91873	4.58101	4.80955	7.7467	8.44613	8.14334
31425	10574141	NM_001033207 // Nlrc5 // NLR family, CARD domain containing 5 // 8 C5 // 434341 /// FJ8	NM_001033207	Nlrc5	NLR family, CARD domain containing 5	2.2	0.0322714	1	5.48079	5.19818	5.4763	6.33516	6.73792	6.4772
31434	10574159	NM_001033207 // Nlrc5 // NLR family, CARD domain containing 5 // 8 C5 // 434341 /// FJ8	NM_001033207	Nlrc5	NLR family, CARD domain containing 5	3.6	0.0431221	1	5.86896	5.26288	5.58415	7.01812	7.77969	7.43645
31423	10574137	NM_001033207 // Nlrc5 // NLR family, CARD domain containing 5 // 8 C5 // 434341 /// FJ8	NM_001033207	Nlrc5	NLR family, CARD domain containing 5	2.4	0.0350253	1	6.01504	5.68186	5.72132	6.83655	7.34363	7.05098
21190	10482517	NM_001141949 // Nmi // N-myc (and STAT) interactor // 2 C1 // 64685 /// NM_001141948 //	NM_001141949	Nmi	N-myc (and STAT) interactor	4.4	0.00388051	1	5.7768	5.91746	5.71182	7.6524	8.15808	8.01694
16404	10437432	NM_026393 // Nmral1 // NmrA-like family domain containing 1 // 16 A1|16 2.5 cM // 67824	NM_026393	Nmral1	NmrA-like family domain containing 1	1.5	0.0213933	1	6.55114	6.67228	6.69121	7.07749	7.15187	7.45398
20750	10477986	NM_010923 // Nnat // neuronatin // 2 H1|2 88.0 cM // 18111 /// NM_180960 // Nnat // neu	NM_010923	Nnat	neuronatin	1.7	0.0311864	1	11.0392	10.3926	10.5143	11.7234	10.9171	11.4884
13721	10412394	NR_003544 // Nnt // nicotinamide nucleotide transhydrogenase // 13 D2|13 64.0 cM // 181	NR_003544	Nnt	nicotinamide nucleotide transhydrogenase	1.5	0.0149435	1	8.74473	8.6601	8.74659	9.29829	9.41309	9.25635
11773	10395733	NM_013780 // Npas3 // neuronal PAS domain protein 3 // 12 C1 // 27386 /// ENSMUST000001	NM_013780	Npas3	neuronal PAS domain protein 3	1.5	0.00363233	1	8.31704	8.41477	8.32799	8.96785	9.0551	8.86354
12423	10401519	NM_023409 // Npc2 // Niemann Pick type C2 // 12 D1 // 67963 /// ENSMUST00000021668 // N	NM_023409	Npc2	Niemann Pick type C2	1.6	0.0200372	1	8.94655	9.02225	8.91081	9.53741	9.60339	9.79174
8021	10358879	NM_028749 // Npl // N-acetylneuraminate pyruvate lyase // 1 G2 // 74091 /// ENSMUST0000	NM_028749	Npl	N-acetylneuraminate pyruvate lyase	2	0.0069375	1	8.53652	8.65146	8.53353	9.42804	9.61971	9.70868
31666	10576639	NM_008737 // Nrp1 // neuropilin 1 // 8 E|8 73.0 cM // 18186 /// ENSMUST00000026917 // N	NM_008737	Nrp1	neuropilin 1	1.8	0.0043859	1	8.55618	8.65142	8.65104	9.41358	9.4273	9.62595
6794	10346843	NM_001077403 // Nrp2 // neuropilin 2 // 1 C2 // 18187 /// NM_001077404 // Nrp2 // neuro	NM_001077403	Nrp2	neuropilin 2	2.8	0.0312193	1	7.12629	7.20693	7.05192	9.10609	8.49767	8.16467
32903	10587639	NM_011851 // Nt5e // 5' nucleotidase, ecto // 9 E3.2 // 23959 /// ENSMUST00000034992 //	NM_011851	Nt5e	5' nucleotidase, ecto	1.7	0.0129491	1	7.02055	7.36299	7.42888	7.7659	8.22547	8.00344
8113	10359890	NM_023284 // Nuf2 // NUF2, NDC80 kinetochore complex component, homolog (S. cerevisiae)	NM_023284	Nuf2	NUF2, NDC80 kinetochore complex component, homolog (S. cerevisiae)	1.5	0.00695817	1	5.7429	5.69514	5.54196	6.27028	6.39277	6.12072
30748	10567995	NM_019738 // Nupr1 // nuclear protein 1 // --- // 56312 /// ENSMUST00000032961 // Nupr1	NM_019738	Nupr1	nuclear protein 1	1.9	0.00847831	1	6.202	5.71481	5.89081	7.13723	6.83799	6.70892
20454	10474984	NM_133851 // Nusap1 // nucleolar and spindle associated protein 1 // 2 E5 // 108907 ///	NM_133851	Nusap1	nucleolar and spindle associated protein 1	1.8	0.0457941	1	6.19073	6.56953	6.17567	6.88791	7.15011	7.34829
11083	10388532	NM_008750 // Nxn // nucleoredoxin // 11 B5|11 45.2 cM // 18230 /// ENSMUST00000021204 /	NM_008750	Nxn	nucleoredoxin	1.6	0.0315767	1	8.19543	8.06315	8.05424	9.01208	8.51057	8.89854
26588	10533256	NM_145211 // Oas1a // 2'-5' oligoadenylate synthetase 1A // 5 F|5 67.0 cM // 246730 ///	NM_145211	Oas1a	2'-5' oligoadenylate synthetase 1A	5.4	0.0096511	1	4.96265	4.90885	5.31555	7.10076	7.8179	7.56434
25762	10525158	NR_003507 // Oas1b // 2'-5' oligoadenylate synthetase 1B // 5 F|5 67.0 cM // 23961 ///	NR_003507	Oas1b	2'-5' oligoadenylate synthetase 1B	4.8	0.0184291	1	4.93148	4.76962	4.66669	6.59929	7.12265	7.39138
26587	10533246	NM_011852 // Oas1g // 2'-5' oligoadenylate synthetase 1G // 5 F|5 67.0 cM // 23960 ///	NM_011852	Oas1g	2'-5' oligoadenylate synthetase 1G	16	0.00062213	1	4.57517	4.64949	4.51419	8.45328	8.58189	8.71548
26583	10533198	NM_145227 // Oas2 // 2'-5' oligoadenylate synthetase 2 // 5 F|5 67.2 cM // 246728 /// E	NM_145227	Oas2	2'-5' oligoadenylate synthetase 2	5.8	0.0249726	1	5.19247	5.13263	5.04355	6.94886	7.84975	8.18038
26584	10533213	NM_145226 // Oas3 // 2'-5' oligoadenylate synthetase 3 // 5 F|5 67.1 cM // 246727 /// E	NM_145226	Oas3	2'-5' oligoadenylate synthetase 3	4	0.0249848	1	4.68077	4.69581	4.9155	6.05414	6.92492	7.3454
25721	10524631	NM_145209 // Oasl1 // 2'-5' oligoadenylate synthetase-like 1 // 5 F // 231655 /// ENSMU	NM_145209	Oasl1	2'-5' oligoadenylate synthetase-like 1	9	0.0232164	1	6.03711	5.68272	5.41918	8.3285	8.9127	9.4111
25720	10524621	NM_011854 // Oasl2 // 2'-5' oligoadenylate synthetase-like 2 // 5 F // 23962 /// ENSMUS	NM_011854	Oasl2	2'-5' oligoadenylate synthetase-like 2	56.6	0.000654405	1	5.63338	5.58572	5.78946	11.1728	11.6291	11.6782
32271	10582295	NM_013614 // Odc1 // ornithine decarboxylase, structural 1 // 12 A1.1|12 6.0 cM // 1826	NM_013614	Odc1	ornithine decarboxylase, structural 1	1.5	0.0163325	1	8.52497	8.51636	8.63672	9.27995	9.15887	9.11339
7242	10351491	NM_177068 // Olfml2b // olfactomedin-like 2B // 1 H3 // 320078 /// ENSMUST00000046792 /	NM_177068	Olfml2b	olfactomedin-like 2B	1.9	0.00177516	1	5.13257	5.45746	5.49951	6.11527	6.47026	6.37881
23187	10500808	NM_133859 // Olfml3 // olfactomedin-like 3 // 3 F2.2 // 99543 /// ENSMUST00000029440 //	NM_133859	Olfml3	olfactomedin-like 3	3.2	0.0119249	1	9.23256	9.28133	9.56833	10.6837	11.3178	11.0929
15378	10427471	NM_011019 // Osmr // oncostatin M receptor // 15 A1|15 4.6 cM // 18414 /// ENSMUST00000	NM_011019	Osmr	oncostatin M receptor	3.8	0.000269852	1	6.95722	7.22265	7.18622	8.82762	9.14915	9.16621
14619	10419744	NM_026936 // Oxa1l // oxidase assembly 1-like // 14 C2 // 69089 /// NM_011405 // Slc7a7	NM_026936	Oxa1l	oxidase assembly 1-like	3.3	0.0151776	1	5.42732	5.53798	5.4479	6.89837	7.06461	7.5848
25784	10525419	NM_011027 // P2rx7 // purinergic receptor P2X, ligand-gated ion channel, 7 // --- // 18	NM_011027	P2rx7	purinergic receptor P2X, ligand-gated ion channel, 7	1.8	0.00478121	1	7.23995	7.30461	7.33741	7.97794	8.15156	8.27753
22897	10498371	NM_027571 // P2ry12 // purinergic receptor P2Y, G-protein coupled 12 // 3 D // 70839 //	NM_027571	P2ry12	purinergic receptor P2Y, G-protein coupled 12	2	0.0171221	1	7.61606	8.02075	7.92812	8.42889	8.96987	9.19251
22896	10498367	NM_028808 // P2ry13 // purinergic receptor P2Y, G-protein coupled 13 // 3 D // 74191 //	NM_028808	P2ry13	purinergic receptor P2Y, G-protein coupled 13	3.3	0.0185244	1	8.44925	8.32271	8.45857	9.69763	10.1598	10.4901
30437	10565958	NM_183168 // P2ry6 // pyrimidinergic receptor P2Y, G-protein coupled, 6 // 7 E3 // 2335	NM_183168	P2ry6	pyrimidinergic receptor P2Y, G-protein coupled, 6	5.3	0.0158147	1	6.66136	6.37752	6.2964	8.49292	8.90093	9.17242
29083	10555323	NM_177161 // P4ha3 // procollagen-proline, 2-oxoglutarate 4-dioxygenase (proline 4-hydr	NM_177161	P4ha3	procollagen-proline, 2-oxoglutarate 4-dioxygenase (proline 4-hydr	2.8	0.0308371	1	8.41092	8.68647	8.80111	9.39099	10.5737	10.4056
15652	10429843	NM_001163575 // Parp10 // poly (ADP-ribose) polymerase family, member 10 // 15 D3 // 67	NM_001163575	Parp10	poly (ADP-ribose) polymerase family, member 10	3.6	0.0453347	1	5.34263	4.78098	4.90429	6.37868	7.02636	7.1817
27733	10544133	NM_172893 // Parp12 // poly (ADP-ribose) polymerase family, member 12 // 6 B1 // 243771	NM_172893	Parp12	poly (ADP-ribose) polymerase family, member 12	11.2	0.00136098	1	7.42109	7.52651	7.51124	10.6551	11.1774	11.0916
16591	10439249	NM_001039530 // Parp14 // poly (ADP-ribose) polymerase family, member 14 // 16 B3 // 54	NM_001039530	Parp14	poly (ADP-ribose) polymerase family, member 14	11.9	0.000883546	1	5.32892	5.57785	5.5561	8.69337	9.29066	9.19786
33804	10596492	NM_145619 // Parp3 // poly (ADP-ribose) polymerase family, member 3 // 9 F1 // 235587 /	NM_145619	Parp3	poly (ADP-ribose) polymerase family, member 3	3.5	0.00468966	1	5.74523	5.81249	5.87808	7.40001	7.49122	7.9132
16180	10435457	NM_030253 // Parp9 // poly (ADP-ribose) polymerase family, member 9 // 16 B3 // 80285 /	NM_030253	Parp9	poly (ADP-ribose) polymerase family, member 9	7	0.00401228	1	5.37267	5.25598	5.3795	7.83025	8.26735	8.35436
15212	10425866	NM_022321 // Parvg // parvin, gamma // 15 E2 // 64099 /// NM_001162500 // Parvg // parv	NM_022321	Parvg	parvin, gamma	4	0.020334	1	6.6766	6.40958	6.46428	8.1054	8.55925	8.85048
22360	10493537	NM_146131 // Pbxip1 // pre-B-cell leukemia transcription factor interacting protein 1 /	NM_146131	Pbxip1	pre-B-cell leukemia transcription factor interacting protein 1	1.6	0.0180832	1	6.94713	6.88599	6.81517	7.62274	7.42222	7.67668
7775	10356866	NM_008798 // Pdcd1 // programmed cell death 1 // 1 D // 18566 /// ENSMUST00000027507 //	NM_008798	Pdcd1	programmed cell death 1	2.6	0.0357975	1	4.87357	4.79136	4.89972	5.71623	6.40421	6.57516
29263	10556528	NM_011055 // Pde3b // phosphodiesterase 3B, cGMP-inhibited // 7 F1|7 53.3 cM // 18576 /	NM_011055	Pde3b	phosphodiesterase 3B, cGMP-inhibited	2.6	0.00941029	1	7.98123	8.22274	8.11701	9.09141	9.64956	9.6771
27778	10544525	NM_009787 // Pdia4 // protein disulfide isomerase associated 4 // 6 B2.3|6 18.0 cM // 1	NM_009787	Pdia4	protein disulfide isomerase associated 4	1.6	0.00134765	1	10.4438	10.4449	10.4239	11.0653	11.1462	11.1114
10827	10385903	NM_019417 // Pdlim4 // PDZ and LIM domain 4 // 11 B1.3|11 28.5 cM // 30794 /// ENSMUST0	NM_019417	Pdlim4	PDZ and LIM domain 4	1.9	0.0238189	1	5.62121	5.55318	5.42087	6.3294	6.45084	6.63557
25068	10518147	NM_010329 // Pdpn // podoplanin // 4 E1 // 14726 /// ENSMUST00000030317 // Pdpn // podo	NM_010329	Pdpn	podoplanin	3.7	0.00854449	1	7.44949	7.16364	6.92728	9.00235	9.17276	9.06139
20972	10480035	NM_001177753 // Pfkfb3 // 6-phosphofructo-2-kinase/fructose-2,6-biphosphatase 3 // 2 A1	NM_001177753	Pfkfb3	6-phosphofructo-2-kinase	1.9	0.0128268	1	7.51656	7.86462	7.66656	8.27225	8.71069	8.7663
14971	10423556	NM_018755 // Pgcp // plasma glutamate carboxypeptidase // 15 B3.2 // 54381 /// NM_17607	NM_018755	Pgcp	plasma glutamate carboxypeptidase	1.6	0.00214764	1	9.24488	9.12279	8.51704	9.87601	9.85308	9.16174
29428	10558439	NM_016966 // Phgdh // 3-phosphoglycerate dehydrogenase // 3 E1 // 236539 /// ENSMUST000	NM_016966	Phgdh	3-phosphoglycerate dehydrogenase	1.5	0.00822668	1	9.22089	8.94062	9.06986	9.73994	9.65525	9.71089
26652	10534085	NM_011079 // Phkg1 // phosphorylase kinase gamma 1 // 5 G1.3|5 72.0 cM // 18682 /// ENS	NM_011079	Phkg1	phosphorylase kinase gamma 1	1.6	0.00427023	1	6.39295	6.72	6.5701	7.08075	7.27438	7.23975
19952	10470959	NM_172267 // Phyhd1 // phytanoyl-CoA dioxygenase domain containing 1 // 2 B // 227696 /	NM_172267	Phyhd1	phytanoyl-CoA dioxygenase domain containing 1	2.7	0.0330969	1	7.65773	7.44268	7.38139	8.62711	8.81953	9.25927
19626	10467578	NM_031376 // Pik3ap1 // phosphoinositide-3-kinase adaptor protein 1 // 19 D1 // 83490 /	NM_031376	Pik3ap1	phosphoinositide-3-kinase adaptor protein 1	6.5	0.00321002	1	6.18958	6.30499	6.2198	8.5817	9.10111	9.11079
12254	10399924	NM_020272 // Pik3cg // phosphoinositide-3-kinase, catalytic, gamma polypeptide // 12 B	NM_020272	Pik3cg	phosphoinositide-3-kinase, catalytic, gamma polypeptide	4.1	0.0114215	1	6.1298	6.17585	5.98023	7.86664	8.11238	8.45692
9958	10377265	NM_177320 // Pik3r5 // phosphoinositide-3-kinase, regulatory subunit 5, p101 // 11 B3 /	NM_177320	Pik3r5	phosphoinositide-3-kinase, regulatory subunit 5, p101	2.2	0.0435607	1	5.6347	5.45204	5.62123	6.27515	6.87762	6.8908
26719	10534927	NM_153510 // Pilra // paired immunoglobin-like type 2 receptor alpha // 5 G2 // 231805	NM_153510	Pilra	paired immunoglobin-like type 2 receptor alpha	3.9	0.0013356	1	5.62331	5.72745	6.00607	7.46013	7.75252	8.08048
7923	10358434	NM_008869 // Pla2g4a // phospholipase A2, group IVA (cytosolic, calcium-dependent) // 1	NM_008869	Pla2g4a	phospholipase A2, group IVA (cytosolic, calcium-dependent)	1.6	0.0362117	1	8.49861	8.69332	8.75818	9.44394	9.33904	9.24161
26420	10531724	NM_139198 // Plac8 // placenta-specific 8 // 5 E3|5 54.0 cM // 231507 /// ENSMUST000000	NM_139198	Plac8	placenta-specific 8	3.8	0.0183083	1	4.85811	4.82397	4.66157	6.45046	6.58999	7.12525
13793	10413047	NM_008873 // Plau // plasminogen activator, urokinase // 14 A3|14 2.5 cM // 18792 /// E	NM_008873	Plau	plasminogen activator, urokinase	9.1	0.00447122	1	5.57687	5.68064	5.35082	8.49628	8.72079	8.96431
21629	10486119	NM_177568 // Plcb2 // phospholipase C, beta 2 // 2 E5|2 67.0 cM // 18796 /// ENSMUST000	NM_177568	Plcb2	phospholipase C, beta 2	2.9	0.031299	1	4.92674	4.94836	5.08412	5.9107	6.65228	6.97554
31581	10575799	NM_172285 // Plcg2 // phospholipase C, gamma 2 // 8 E1 // 234779 /// ENSMUST00000081232	NM_172285	Plcg2	phospholipase C, gamma 2	3.9	0.0148092	1	6.12016	6.04015	5.8897	7.65886	8.05221	8.26881
12129	10398907	NM_178911 // Pld4 // phospholipase D family, member 4 // 12 F1 // 104759 /// ENSMUST000	NM_178911	Pld4	phospholipase D family, member 4	7.3	0.0110965	1	7.70232	7.5381	7.40128	9.98719	10.5627	10.71
10666	10384458	NM_019549 // Plek // pleckstrin // 11 A2|11 6.5 cM // 56193 /// ENSMUST00000102881 // P	NM_019549	Plek	pleckstrin	8.6	0.0030992	1	7.84785	7.99808	7.89198	10.6328	11.1651	11.2699
31786	10577792	NM_031257 // Plekha2 // pleckstrin homology domain-containing, family A (phosphoinositi	NM_031257	Plekha2	pleckstrin homology domain-containing, family A (phosphoinositi	2	0.00458668	1	7.15248	7.15271	7.22002	8.03481	8.20081	8.33424
29923	10562576	NM_024413 // Plekhf1 // pleckstrin homology domain containing, family F (with FYVE doma	NM_024413	Plekhf1	pleckstrin homology domain containing, family F (with FYVE doma	1.9	0.0253309	1	6.57395	6.89559	6.49504	7.35016	7.70363	7.74644
24333	10511498	NM_175175 // Plekhf2 // pleckstrin homology domain containing, family F (with FYVE doma	NM_175175	Plekhf2	pleckstrin homology domain containing, family F (with FYVE doma	1.7	0.0328286	1	7.23639	7.16347	7.3049	7.80718	8.1984	7.97597
23127	10500295	NM_023320 // Plekho1 // pleckstrin homology domain containing, family O member 1 // 3 F	NM_023320	Plekho1	pleckstrin homology domain containing, family O member 1	2.3	0.0211826	1	8.68425	8.60362	8.71978	9.53445	10.0482	9.94865
33594	10594540	NM_153119 // Plekho2 // pleckstrin homology domain containing, family O member 2 // 9 C	NM_153119	Plekho2	pleckstrin homology domain containing, family O member 2	1.7	0.00133788	1	6.3402	6.18002	6.42699	7.05964	6.99029	7.22461
24625	10514221	NM_007408 // Plin2 // perilipin 2 // 4 C4|4 38.9 cM // 11520 /// ENSMUST00000000466 //	NM_007408	Plin2	perilipin 2	6.4	0.00755815	1	6.81036	6.38843	6.69609	9.04406	9.41271	9.48838
18006	10452030	NM_025836 // Plin3 // perilipin 3 // 17 D // 66905 /// ENSMUST00000019726 // Plin3 // p	NM_025836	Plin3	perilipin 3	1.8	0.00141898	1	6.57141	6.56766	6.63394	7.38075	7.4613	7.55206
29310	10557156	NM_011121 // Plk1 // polo-like kinase 1 (Drosophila) // 7 F3|7 59.0 cM // 18817 /// ENS	NM_011121	Plk1	polo-like kinase 1 (Drosophila)	2.7	0.0040698	1	5.55029	5.65325	5.51979	6.79606	7.07644	7.0768
25895	10526520	NM_011962 // Plod3 // procollagen-lysine, 2-oxoglutarate 5-dioxygenase 3 // 5 G2|5 80.0	NM_011962	Plod3	procollagen-lysine, 2-oxoglutarate 5-dioxygenase 3	1.6	2.33e-05	1	8.99659	8.99587	8.97398	9.66684	9.67531	9.65454
32922	10587792	NM_011636 // Plscr1 // phospholipid scramblase 1 // 9 E3.3 // 22038 /// ENSMUST00000093	NM_011636	Plscr1	phospholipid scramblase 1	1.7	0.0234572	1	5.77632	5.45453	5.4746	6.30591	6.38256	6.25157
7700	10356082	NM_011636 // Plscr1 // phospholipid scramblase 1 // 9 E3.3 // 22038 /// ENSMUST00000034	NM_011636	Plscr1	phospholipid scramblase 1	2.3	0.00757536	1	5.85769	5.95091	5.85693	7.21121	6.94988	7.01703
32923	10587799	NM_008880 // Plscr2 // phospholipid scramblase 2 // 9 E3.3 // 18828 /// ENSMUST00000034	NM_008880	Plscr2	phospholipid scramblase 2	11	0.0135587	1	5.36754	4.64794	4.94315	8.11291	8.80112	8.40928
15805	10431424	NM_138749 // Plxnb2 // plexin B2 // 15 43.0 cM // 140570 /// NM_001159521 // Plxnb2 //	NM_138749	Plxnb2	plexin B2	2.4	0.00914988	1	9.41133	9.1448	9.22681	10.423	10.4715	10.6317
33549	10594053	NM_178087 // Pml // promyelocytic leukemia // 9 B|9 32.0 cM // 18854 /// NM_008884 // P	NM_178087	Pml	promyelocytic leukemia	2.7	0.00622007	1	6.32478	6.53288	6.4739	7.58865	8.1871	7.87804
13967	10414514	NM_013632 // Pnp // purine-nucleoside phosphorylase // 14 B-C1|14 19.5 cM // 18950 ///	NM_013632	Pnp	purine-nucleoside phosphorylase	2.4	0.00252446	1	7.5554	7.5934	7.64886	8.91319	8.73584	8.93937
13969	10414527	NM_001123371 // Pnp2 // purine-nucleoside phosphorylase 2 // 14 C1 // 667034 /// NM_013	NM_001123371	Pnp2	purine-nucleoside phosphorylase 2	2.6	0.00469771	1	8.10315	8.01711	7.88227	9.45347	9.22151	9.41042
9680	10374793	NM_027869 // Pnpt1 // polyribonucleotide nucleotidyltransferase 1 // 11 A4 // 71701 ///	NM_027869	Pnpt1	polyribonucleotide nucleotidyltransferase 1	1.6	0.00456506	1	9.02216	9.06145	9.05947	9.65527	9.82934	9.68721
8776	10366026	NM_027740 // Poc1b // POC1 centriolar protein homolog B (Chlamydomonas) // 10 C3 // 382	NM_027740	Poc1b	POC1 centriolar protein homolog B (Chlamydomonas)	1.6	0.0365757	1	7.62459	7.67062	7.67316	8.05548	8.50691	8.53496
25680	10524169	NM_011132 // Pole // polymerase (DNA directed), epsilon // 5 E3-E5|5 56.0 cM // 18973 /	NM_011132	Pole	polymerase (DNA directed), epsilon	1.5	0.0133431	1	5.48108	5.61003	5.55014	6.03109	6.38054	6.10382
27625	10542993	NM_173006 // Pon3 // paraoxonase 3 // 6 A1|6 0.5 cM // 269823 /// ENSMUST00000031773 //	NM_173006	Pon3	paraoxonase 3	4.7	0.00719194	1	5.47337	5.80894	5.70918	7.4934	7.84864	8.3064
34427	10601459	NM_008901 // Pou3f4 // POU domain, class 3, transcription factor 4 // X E1|X 48.4 cM //	NM_008901	Pou3f4	POU domain, class 3, transcription factor 4	1.5	0.00832003	1	7.91847	7.80676	7.84333	8.60308	8.38629	8.34165
29397	10558049	NM_001080963 // Ppapdc1a // phosphatidic acid phosphatase type 2 domain containing 1A /	NM_001080963	Ppapdc1a	phosphatidic acid phosphatase type 2 domain containing 1A	1.7	0.0151445	1	8.49461	8.68515	8.43221	9.46926	9.42649	9.07684
28985	10554445	NM_145150 // Prc1 // protein regulator of cytokinesis 1 // 7 D3|7 38.0 cM // 233406 ///	NM_145150	Prc1	protein regulator of cytokinesis 1	1.5	0.035626	1	5.38148	5.55276	5.23736	6.07659	5.91444	5.95198
29042	10554945	NM_028243 // Prcp // prolylcarboxypeptidase (angiotensinase C) // 7 E2 // 72461 /// ENS	NM_028243	Prcp	prolylcarboxypeptidase (angiotensinase C)	1.7	0.00517455	1	8.26696	8.51276	8.41751	8.9661	9.30361	9.31558
8068	10359422	NM_007453 // Prdx6 // peroxiredoxin 6 // 1 H2.1|1 83.6 cM // 11758 /// ENSMUST000000717	NM_007453	Prdx6	peroxiredoxin 6	1.9	0.00365402	1	11.1952	11.375	11.3342	12.1444	12.1791	12.3193
34950	10605465	NM_016979 // Prkx // protein kinase, X-linked // X A7.3 // 19108 /// ENSMUST00000036333	NM_016979	Prkx	protein kinase, X-linked	1.5	0.0404832	1	9.72406	9.81274	9.65438	10.0826	10.4747	10.4287
16285	10436456	NM_011173 // Pros1 // protein S (alpha) // 16 C1.3 // 19128 /// ENSMUST00000023629 // P	NM_011173	Pros1	protein S (alpha)	3.3	0.00347619	1	7.42208	7.5543	7.4281	8.96204	9.44626	9.16271
11185	10389606	NM_175563 // Prr11 // proline rich 11 // 11 C // 270906 /// ENSMUST00000051395 // Prr11	NM_175563	Prr11	proline rich 11	2.2	0.0110524	1	6.14666	6.3965	6.02622	7.17025	7.40726	7.40506
32898	10587616	NM_178738 // Prss35 // protease, serine, 35 // 9 E3.1 // 244954 /// ENSMUST00000036426	NM_178738	Prss35	protease, serine, 35	2.1	0.00580577	1	5.71275	5.7289	5.81389	6.71388	6.70435	7.04679
19052	10461869	NM_181348 // Prune2 // prune homolog 2 (Drosophila) // 19 B // 353211 /// ENSMUST000000	NM_181348	Prune2	prune homolog 2 (Drosophila)	1.6	0.0128278	1	4.95082	5.57038	5.59622	5.62868	6.09757	6.38586
32177	10581378	NM_013640 // Psmb10 // proteasome (prosome, macropain) subunit, beta type 10 // 8 D3|8	NM_013640	Psmb10	proteasome (prosome, macropain) subunit, beta type 10	2.1	0.00985643	1	8.53238	8.57733	8.56999	9.49861	9.87676	9.55336
17152	10444258	NM_010724 // Psmb8 // proteasome (prosome, macropain) subunit, beta type 8 (large multi	NM_010724	Psmb8	proteasome (prosome, macropain) subunit, beta type 8 (large multi	7.8	0.00126301	1	4.84151	4.95224	4.85888	7.64603	7.89222	8.02562
17786	10450145	NM_013585 // Psmb9 // proteasome (prosome, macropain) subunit, beta type 9 (large multi	NM_013585	Psmb9	proteasome (prosome, macropain) subunit, beta type 9 (large multi	2.6	0.00591342	1	5.92824	5.73445	5.83001	7.15191	7.08123	7.41825
14109	10415282	NM_011189 // Psme1 // proteasome (prosome, macropain) 28 subunit, alpha // 14 C2-D1|14	NM_011189	Psme1	proteasome (prosome, macropain) 28 subunit, alpha	2.7	0.0354935	1	8.48069	7.99364	7.96778	9.39778	9.50132	9.83496
10779	10385511	NM_011190 // Psme2 // proteasome (prosome, macropain) 28 subunit, beta // 14 C2-D1|14 2	NM_011190	Psme2	proteasome (prosome, macropain) 28 subunit, beta	4.9	0.00319007	1	6.27437	6.98219	6.95376	8.69437	9.02265	9.39532
14646	10420030	NM_011190 // Psme2 // proteasome (prosome, macropain) 28 subunit, beta // 14 C2-D1|14 2	NM_011190	Psme2	proteasome (prosome, macropain) 28 subunit, beta	2.9	0.0139179	1	8.57237	8.32512	8.30968	9.72682	10.0183	10.0097
8635	10364518	NM_001077363 // Ptbp1 // polypyrimidine tract binding protein 1 // 10 C1|10 43.0 cM //	NM_001077363	Ptbp1	polypyrimidine tract binding protein 1	1.8	0.00119727	1	8.84172	8.91861	8.93264	9.65095	9.79291	9.84443
13135	10407390	NM_001077363 // Ptbp1 // polypyrimidine tract binding protein 1 // 10 C1|10 43.0 cM //	NM_001077363	Ptbp1	polypyrimidine tract binding protein 1	2	0.0122534	1	7.53816	7.9355	8.0262	8.73448	8.78902	8.91176
15376	10427461	NM_001136079 // Ptger4 // prostaglandin E receptor 4 (subtype EP4) // 15 A1|15 6.4 cM /	NM_001136079	Ptger4	prostaglandin E receptor 4 (subtype EP4)	1.8	0.0140149	1	5.17845	5.61321	5.58887	6.18137	6.26975	6.45357
21103	10481518	NM_022415 // Ptges // prostaglandin E synthase // 2 B|2 24.0 cM // 64292 /// ENSMUST000	NM_022415	Ptges	prostaglandin E synthase	2	0.0290489	1	6.01928	6.22998	6.07736	7.02444	6.90647	7.34639
20012	10471721	NM_008969 // Ptgs1 // prostaglandin-endoperoxide synthase 1 // 2 B|2 29.0 cM // 19224 /	NM_008969	Ptgs1	prostaglandin-endoperoxide synthase 1	3.4	0.00772435	1	5.8914	6.03194	6.02997	7.33881	7.89293	7.98056
24629	10514275	NM_025760 // Ptplad2 // protein tyrosine phosphatase-like A domain containing 2 // 4 C4	NM_025760	Ptplad2	protein tyrosine phosphatase-like A domain containing 2	2.1	0.0359434	1	6.62393	6.66918	6.50709	7.32381	7.79104	7.93523
28180	10547769	NM_013545 // Ptpn6 // protein tyrosine phosphatase, non-receptor type 6 // 6 F2|6 60.22	NM_013545	Ptpn6	protein tyrosine phosphatase, non-receptor type 6	2.9	0.0182968	1	6.28434	5.91625	6.08803	7.44182	7.80398	7.70705
7901	10358224	NM_001111316 // Ptprc // protein tyrosine phosphatase, receptor type, C // 1 E4|1 74.0	NM_001111316	Ptprc	protein tyrosine phosphatase, receptor type, C	7.4	0.0151789	1	5.42689	5.43555	5.17899	7.61351	8.49473	8.56807
22251	10492448	NM_008987 // Ptx3 // pentraxin related gene // 3 E1|3 33.8 cM // 19288 /// ENSMUST00000	NM_008987	Ptx3	pentraxin related gene	2	0.0121505	1	4.72053	4.73807	4.98058	5.53926	5.78594	6.19308
25730	10524703	NM_011223 // Pxn // paxillin // 5 F|5 60.0 cM // 19303 /// NM_133915 // Pxn // paxillin	NM_011223	Pxn	paxillin	1.6	0.0170632	1	8.03342	8.15817	8.1175	8.70283	8.6379	8.88537
30798	10568355	NM_023258 // Pycard // PYD and CARD domain containing // 7 F4 // 66824 /// ENSMUST00000	NM_023258	Pycard	PYD and CARD domain containing	3.9	0.0215284	1	5.73133	5.65156	5.62966	7.11058	7.89943	7.89866
7288	10351873	NM_175026 // Pyhin1 // pyrin and HIN domain family, member 1 // 1 H3 // 236312 /// ENSM	NM_175026	Pyhin1	pyrin and HIN domain family, member 1	15.6	0.00812632	1	5.08541	4.89728	4.85561	8.35572	9.06022	9.32593
32848	10587023	NM_023635 // Rab27a // RAB27A, member RAS oncogene family // 9 D|9 41.0 cM // 11891 ///	NM_023635	Rab27a	RAB27A, member RAS oncogene family	2	0.0434692	1	6.30197	6.49503	6.52836	6.97844	7.92587	7.48479
8978	10367822	NM_026405 // Rab32 // RAB32, member RAS oncogene family // 10 A1 // 67844 /// ENSMUST00	NM_026405	Rab32	RAB32, member RAS oncogene family	3.1	0.0176679	1	5.60935	5.57334	5.60104	6.86983	7.23764	7.63212
18970	10461408	NM_144538 // Rab3il1 // RAB3A interacting protein (rabin3)-like 1 // 19 A // 74760 ///	NM_144538	Rab3il1	RAB3A interacting protein (rabin3)-like 1	2.4	0.0151633	1	7.1812	7.06544	7.05793	8.13122	8.34806	8.53568
7060	10349724	NM_144875 // Rab7l1 // RAB7, member RAS oncogene family-like 1 // 1 E4 // 226422 /// EN	NM_144875	Rab7l1	RAB7, member RAS oncogene family-like 1	2.1	0.00518223	1	7.28262	7.38671	7.23673	8.22591	8.41205	8.4389
15702	10430372	NM_009008 // Rac2 // RAS-related C3 botulinum substrate 2 // 15 E1 // 19354 /// ENSMUST	NM_009008	Rac2	RAS-related C3 botulinum substrate 2	7.2	0.00947886	1	5.64663	5.40834	5.50842	7.956	8.40969	8.7505
25888	10526459	NM_133914 // Rasa4 // RAS p21 protein activator 4 // 5 G2 // 54153 /// NM_001039103 //	NM_133914	Rasa4	RAS p21 protein activator 4	1.6	0.0224281	1	5.81435	6.0779	5.94912	6.60114	6.57027	6.78589
17438	10446965	NM_207246 // Rasgrp3 // RAS, guanyl releasing protein 3 // 17 E2 // 240168 /// NM_00116	NM_207246	Rasgrp3	RAS, guanyl releasing protein 3	2.4	0.00294143	1	8.60454	8.88928	8.87787	9.74598	10.181	10.2556
26259	10530269	NM_178446 // Rbm47 // RNA binding motif protein 47 // 5 C3.1 // 245945 /// NM_001127382	NM_178446	Rbm47	RNA binding motif protein 47	2.4	0.0317339	1	4.64087	4.73981	4.81729	5.45551	6.28161	6.30472
34921	10605181	NM_023132 // Renbp // renin binding protein // X A7.3|X 29.53 cM // 19703 /// NM_001164	NM_023132	Renbp	renin binding protein	3.7	0.0306464	1	4.92891	5.20373	4.8882	6.4934	6.72067	7.43706
25518	10522712	NM_011263 // Rest // RE1-silencing transcription factor // 5 C3.3 // 19712 /// ENSMUST0	NM_011263	Rest	RE1-silencing transcription factor	1.6	0.00300319	1	6.68788	6.78382	6.75326	7.41453	7.39065	7.38941
27200	10539143	NM_026159 // Retsat // retinol saturase (all trans retinol 13,14 reductase) // 6 C3 //	NM_026159	Retsat	retinol saturase (all trans retinol 13,14 reductase)	1.7	0.0304461	1	7.01799	7.13241	7.1948	7.67061	7.74257	8.23602
28957	10554150	NM_177740 // Rgma // RGM domain family, member A // 7 D1 // 244058 /// ENSMUST000000943	NM_177740	Rgma	RGM domain family, member A	1.6	0.0262943	1	9.09144	8.77783	8.83004	9.5414	9.48972	9.647
7916	10358408	NM_015811 // Rgs1 // regulator of G-protein signaling 1 // 1 F|1 78.0 cM // 50778 /// E	NM_015811	Rgs1	regulator of G-protein signaling 1	4.4	0.0167483	1	5.53965	5.70201	5.50524	7.11461	8.04916	7.96978
30806	10568392	NM_026418 // Rgs10 // regulator of G-protein signalling 10 // 7 F3 // 67865 /// ENSMUST	NM_026418	Rgs10	regulator of G-protein signalling 10	2.2	0.00309954	1	9.59374	9.48185	9.47733	10.6009	10.6503	10.6928
10724	10384985	NM_010117 // Rhbdf1 // rhomboid family 1 (Drosophila) // 11 A4|11 16.0 cM // 13650 ///	NM_010117	Rhbdf1	rhomboid family 1 (Drosophila)	1.8	0.000954798	1	7.03898	7.03668	6.98797	7.81561	7.82828	7.84598
22533	10495054	NM_007484 // Rhoc // ras homolog gene family, member C // 3 F2.2 // 11853 /// ENSMUST00	NM_007484	Rhoc	ras homolog gene family, member C	1.7	0.00882076	1	8.26422	8.34386	8.33121	9.09945	8.95917	9.15663
30451	10566132	NM_019566 // Rhog // ras homolog gene family, member G // 7 F1 // 56212 /// ENSMUST0000	NM_019566	Rhog	ras homolog gene family, member G	1.7	0.0265977	1	8.99998	9.41056	9.43085	9.90187	9.92793	10.338
25463	10522182	NM_001081105 // Rhoh // ras homolog gene family, member H // 5 D // 74734 /// ENSMUST00	NM_001081105	Rhoh	ras homolog gene family, member H	2.2	0.0490365	1	5.70338	5.27121	5.4107	6.31895	6.73528	6.68554
11854	10396476	NM_023275 // Rhoj // ras homolog gene family, member J // 12 C3 // 80837 /// ENSMUST000	NM_023275	Rhoj	ras homolog gene family, member J	1.9	0.00462192	1	8.16937	8.64981	8.38016	9.13757	9.42444	9.32603
20618	10476759	NM_028724 // Rin2 // Ras and Rab interactor 2 // 2 G1 // 74030 /// ENSMUST00000110005 /	NM_028724	Rin2	Ras and Rab interactor 2	1.8	0.027193	1	8.26852	8.29041	8.22342	8.85265	9.26657	9.28589
12789	10404506	NM_009068 // Ripk1 // receptor (TNFRSF)-interacting serine-threonine kinase 1 // 13 A3.	NM_009068	Ripk1	receptor (TNFRSF)-interacting serine-threonine kinase 1	1.5	0.00739406	1	6.99147	6.77043	6.68034	7.4943	7.36348	7.36049
24351	10511703	NM_138952 // Ripk2 // receptor (TNFRSF)-interacting serine-threonine kinase 2 // 4 A2|4	NM_138952	Ripk2	receptor (TNFRSF)-interacting serine-threonine kinase 2	1.9	0.00402622	1	7.20774	7.03361	7.26056	7.99664	8.00935	8.20185
30300	10564726	NM_020599 // Rlbp1 // retinaldehyde binding protein 1 // 7 D3|7 39.0 cM // 19771 /// NM	NM_020599	Rlbp1	retinaldehyde binding protein 1	2.5	0.0268742	1	6.54452	6.7077	6.50378	7.79746	7.6806	8.23232
7154	10350742	NM_011882 // Rnasel // ribonuclease L (2', 5'-oligoisoadenylate synthetase-dependent) /	NM_011882	Rnasel	ribonuclease L (2', 5'-oligoisoadenylate synthetase-dependent)	2.3	0.0397331	1	6.66026	6.36387	6.49835	7.38426	7.86695	7.9554
16875	10441539	NM_001083938 // Rnaset2a // ribonuclease T2A // 17 B2 // 100037283 /// BC089534 // Rnas	NM_001083938	Rnaset2a	ribonuclease T2A	2	0.0114458	1	10.1753	10.1064	10.1057	11.0165	11.136	11.3329
17526	10447675	NM_001083938 // Rnaset2a // ribonuclease T2A // 17 B2 // 100037283 /// BC089534 // Rnas	NM_001083938	Rnaset2a	ribonuclease T2A	2	0.0141006	1	10.2019	10.0865	10.101	11.0122	11.1107	11.3368
10543	10383214	AK173199 // Rnf213 // ring finger protein 213 // 11 E2 // 672511	AK173199	Rnf213	ring finger protein 213	17.3	0.000231842	1	6.68394	6.96956	6.94976	10.7417	11.2062	10.9907
10544	10383233	AK173199 // Rnf213 // ring finger protein 213 // 11 E2 // 672511	AK173199	Rnf213	ring finger protein 213	16.6	0.000588509	1	6.15656	6.19813	6.40949	10.0703	10.4422	10.4155
30883	10569057	NM_001172101 // Rnh1 // ribonuclease/angiogenin inhibitor 1 // 7 F5 // 107702 /// NM_14	NM_001172101	Rnh1	ribonuclease	1.7	0.029716	1	8.54518	8.33745	8.40279	9.07241	9.1747	9.4044
24544	10513381	NM_144904 // Rod1 // ROD1 regulator of differentiation 1 (S. pombe) // 4 B3 // 230257 /	NM_144904	Rod1	ROD1 regulator of differentiation 1 (S. pombe)	2	0.00387049	1	9.85871	9.96399	9.95051	10.756	11.0509	11.0419
32723	10585703	NM_133982 // Rpp25 // ribonuclease P 25 subunit (human) // 9 B // 102614 /// ENSMUST000	NM_133982	Rpp25	ribonuclease P 25 subunit (human)	1.7	0.0123845	1	7.39768	7.31554	7.43703	7.99507	8.1429	8.31435
14709	10420657	NM_011295 // Rps12 // ribosomal protein S12 // 10 A3 // 20042 /// BC089338 // Rps12 //	NM_011295	Rps12	ribosomal protein S12	1.6	0.0078372	1	9.56083	9.31136	9.2614	10.1192	9.99899	10.0239
19291	10464388	NM_011295 // Rps12 // ribosomal protein S12 // 10 A3 // 20042 /// BC089338 // Rps12 //	NM_011295	Rps12	ribosomal protein S12	1.6	0.00579	1	9.38583	9.19232	9.12303	10.0002	9.88441	9.92245
29855	10561956	NM_011295 // Rps12 // ribosomal protein S12 // 10 A3 // 20042 /// BC089338 // Rps12 //	NM_011295	Rps12	ribosomal protein S12	1.6	0.00488948	1	9.2523	9.06824	9.02476	9.85352	9.72452	9.787
9030	10368270	NM_011295 // Rps12 // ribosomal protein S12 // 10 A3 // 20042 /// BC089338 // Rps12 //	NM_011295	Rps12	ribosomal protein S12	1.6	0.00818148	1	9.2184	9.03792	8.93101	9.79486	9.67347	9.71093
31628	10576246	NM_011295 // Rps12 // ribosomal protein S12 // 10 A3 // 20042 /// BC089338 // Rps12 //	NM_011295	Rps12	ribosomal protein S12	1.6	0.00691733	1	9.50531	9.29857	9.23583	10.1117	10.011	10.0479
20487	10475435	NM_011295 // Rps12 // ribosomal protein S12 // 10 A3 // 20042 /// X15962 // Rps12 // ri	NM_011295	Rps12	ribosomal protein S12	1.6	0.0101261	1	10.0554	9.79775	9.74101	10.6478	10.5202	10.5863
35106	10606581	X15962 // Rps12 // ribosomal protein S12 // 10 A3 // 20042	X15962	Rps12	ribosomal protein S12	1.6	0.01201	1	10.2669	10.0342	9.96088	10.834	10.7517	10.7984
31137	10571342	NM_011295 // Rps12 // ribosomal protein S12 // 10 A3 // 20042 /// BC089339 // Rps12 //	NM_011295	Rps12	ribosomal protein S12	1.6	0.0106038	1	9.77122	9.55029	9.48835	10.3764	10.2344	10.345
35099	10606567	X15962 // Rps12 // ribosomal protein S12 // 10 A3 // 20042 /// ENSMUST00000072789 // Gm	X15962	Rps12	ribosomal protein S12	1.7	0.0113538	1	10.3381	10.1048	10.0564	10.9293	10.8289	10.9177
35100	10606569	X15962 // Rps12 // ribosomal protein S12 // 10 A3 // 20042 /// ENSMUST00000072789 // Gm	X15962	Rps12	ribosomal protein S12	1.7	0.0113538	1	10.3381	10.1048	10.0564	10.9293	10.8289	10.9177
35104	10606577	X15962 // Rps12 // ribosomal protein S12 // 10 A3 // 20042 /// ENSMUST00000074266 // Rp	X15962	Rps12	ribosomal protein S12	1.7	0.0113538	1	10.3381	10.1048	10.0564	10.9293	10.8289	10.9177
35105	10606579	X15962 // Rps12 // ribosomal protein S12 // 10 A3 // 20042 /// ENSMUST00000074266 // Rp	X15962	Rps12	ribosomal protein S12	1.7	0.0113538	1	10.3381	10.1048	10.0564	10.9293	10.8289	10.9177
10626	10384100	NM_170669 // Rps15a // ribosomal protein S15A // 7 F2 // 267019 /// BC081428 // Rps15a	NM_170669	Rps15a	ribosomal protein S15A	1.5	0.010399	1	9.42651	9.41084	9.33548	10.131	9.90207	9.93708
26447	10532025	NM_170669 // Rps15a // ribosomal protein S15A // 7 F2 // 267019 /// ENSMUST00000106588	NM_170669	Rps15a	ribosomal protein S15A	1.5	0.011239	1	9.53209	9.49767	9.41796	10.2421	9.98615	10.0619
32818	10586604	NM_026467 // Rps27l // ribosomal protein S27-like // 9 D // 67941 /// ENSMUST0000004091	NM_026467	Rps27l	ribosomal protein S27-like	1.5	0.0327104	1	9.92667	10.1156	10.0775	10.7199	10.5323	10.6405
28838	10552824	NM_009101 // Rras // Harvey rat sarcoma oncogene, subgroup R // 7 B4|7 23.0 cM // 20130	NM_009101	Rras	Harvey rat sarcoma oncogene, subgroup R	1.6	0.0173031	1	9.23451	9.30827	9.22877	9.90827	9.84575	10.0831
21774	10488195	NM_024281 // Rrbp1 // ribosome binding protein 1 // 2 G1 // 81910 /// ENSMUST0000001607	NM_024281	Rrbp1	ribosome binding protein 1	1.5	0.0199126	1	8.57363	8.78485	8.55541	9.27379	9.20781	9.19561
11704	10394978	NM_009104 // Rrm2 // ribonucleotide reductase M2 // 12 A1.3|12 7.0 cM // 20135 /// ENSM	NM_009104	Rrm2	ribonucleotide reductase M2	2.1	0.036356	1	5.92997	5.90035	5.5363	6.67699	6.86389	6.98112
12232	10399710	NM_021384 // Rsad2 // radical S-adenosyl methionine domain containing 2 // 12 A3 // 581	NM_021384	Rsad2	radical S-adenosyl methionine domain containing 2	32.8	0.00414327	1	5.55777	5.43168	5.24475	9.94667	10.7214	10.6692
16119	10434778	NM_023386 // Rtp4 // receptor transporter protein 4 // 16 B1 // 67775 /// ENSMUST000000	NM_023386	Rtp4	receptor transporter protein 4	27.1	0.00226641	1	5.62995	5.29833	5.47935	9.94251	10.3483	10.3971
16832	10441003	NM_001111023 // Runx1 // runt related transcription factor 1 // 16 C4|16 62.2 cM // 123	NM_001111023	Runx1	runt related transcription factor 1	3.5	0.0307163	1	5.54898	5.48463	5.48915	6.70828	7.47667	7.70223
23050	10499854	NM_011309 // S100a1 // S100 calcium binding protein A1 // 3 F1-F2|3 43.6 cM // 20193 //	NM_011309	S100a1	S100 calcium binding protein A1	1.7	0.00938035	1	10.7336	11.0952	10.8751	11.4701	11.7226	11.7544
22394	10493820	NM_011313 // S100a6 // S100 calcium binding protein A6 (calcyclin) // 3 F1-F2|3 43.6 cM	NM_011313	S100a6	S100 calcium binding protein A6 (calcyclin)	6.9	0.00742002	1	5.53945	5.91005	5.75589	8.01901	8.53093	9.02028
12862	10405179	NM_010101 // S1pr3 // sphingosine-1-phosphate receptor 3 // 13 B1 // 13610 /// ENSMUST0	NM_010101	S1pr3	sphingosine-1-phosphate receptor 3	6.9	0.0145344	1	7.76312	7.67176	7.56567	9.96023	10.4516	10.9379
32088	10580510	NM_021390 // Sall1 // sal-like 1 (Drosophila) // 8 D // 58198 /// ENSMUST00000034090 //	NM_021390	Sall1	sal-like 1 (Drosophila)	1.7	0.0229731	1	7.28812	7.12774	7.24895	7.81745	8.04629	8.06268
27615	10542911	NM_010156 // Samd9l // sterile alpha motif domain containing 9-like // 6 A1-A2 // 20908	NM_010156	Samd9l	sterile alpha motif domain containing 9-like	9.8	0.00272372	1	6.10911	6.21179	5.81713	9.18793	9.36593	9.44516
21881	10489107	NM_018851 // Samhd1 // SAM domain and HD domain, 1 // 2 H2 // 56045 /// NM_001139520 //	NM_018851	Samhd1	SAM domain and HD domain, 1	3.3	0.00677094	1	7.88182	7.82339	7.97032	9.32115	9.74117	9.7382
16740	10440393	NM_023380 // Samsn1 // SAM domain, SH3 domain and nuclear localization signals, 1 // 16	NM_023380	Samsn1	SAM domain, SH3 domain and nuclear localization signals, 1	3.3	0.0410904	1	6.08428	6.05188	5.97098	7.07528	8.07762	8.06118
34175	10599487	NM_028773 // Sash3 // SAM and SH3 domain containing 3 // X A4 // 74131 /// ENSMUST00000	NM_028773	Sash3	SAM and SH3 domain containing 3	2.7	0.0285776	1	5.59842	5.72868	5.69348	6.62686	7.16758	7.59256
22585	10495574	NM_028349 // Sass6 // spindle assembly 6 homolog (C. elegans) // 3 G2 // 72776 /// NM_0	NM_028349	Sass6	spindle assembly 6 homolog (C. elegans)	1.8	0.000692528	1	7.94359	8.20176	8.19405	8.8032	9.11934	9.03539
35223	10607467	NM_009121 // Sat1 // spermidine/spermine N1-acetyl transferase 1 // X F3-F4|X 65.2 cM /	NM_009121	Sat1	spermidine	1.7	0.0092654	1	9.75399	9.77425	9.76594	10.4068	10.5089	10.6702
9268	10370721	NM_183426 // Sbno2 // strawberry notch homolog 2 (Drosophila) // 10 C1 // 216161 /// EN	NM_183426	Sbno2	strawberry notch homolog 2 (Drosophila)	2.3	0.0235956	1	6.98614	7.0757	6.83175	7.99218	8.14369	8.44253
32726	10585721	NM_022813 // Scamp2 // secretory carrier membrane protein 2 // 9 B // 24044 /// ENSMUST	NM_022813	Scamp2	secretory carrier membrane protein 2	2	0.0160299	1	8.65556	8.48831	8.50017	9.4273	9.56293	9.71509
14737	10420891	NM_172604 // Scara3 // scavenger receptor class A, member 3 // 14 D1 // 219151 /// ENSM	NM_172604	Scara3	scavenger receptor class A, member 3	1.6	0.0161521	1	6.97882	6.7043	6.77561	7.48281	7.46504	7.5463
11199	10389719	NM_029023 // Scpep1 // serine carboxypeptidase 1 // 11 C // 74617 /// ENSMUST0000000028	NM_029023	Scpep1	serine carboxypeptidase 1	3.1	0.00818461	1	8.14651	8.18957	8.21203	9.49337	10.0281	9.94227
21924	10489484	NM_011521 // Sdc4 // syndecan 4 // 2 H3|2 94.0 cM // 20971 /// ENSMUST00000017153 // Sd	NM_011521	Sdc4	syndecan 4	1.6	0.0174122	1	9.92107	9.86261	9.7501	10.4321	10.5284	10.5693
16471	10438098	NM_022324 // Sdf2l1 // stromal cell-derived factor 2-like 1 // 16 A3 // 64136 /// ENSMU	NM_022324	Sdf2l1	stromal cell-derived factor 2-like 1	1.7	0.0143624	1	8.88221	8.94826	8.72827	9.50111	9.6668	9.65772
26530	10532744	NM_009151 // Selplg // selectin, platelet (p-selectin) ligand // 5 F|5 64.0 cM // 20345	NM_009151	Selplg	selectin, platelet (p-selectin) ligand	2.2	0.0335026	1	8.7542	8.78507	8.54269	9.55486	9.91686	10.0977
22887	10498319	NM_030685 // Serp1 // stress-associated endoplasmic reticulum protein 1 // 3 D|3 31.8 c	NM_030685	Serp1	stress-associated endoplasmic reticulum protein 1	1.6	0.00366167	1	10.2857	10.3228	10.3174	10.8525	11.0218	10.972
12007	10398075	NM_009252 // Serpina3n // serine (or cysteine) peptidase inhibitor, clade A, member 3N	NM_009252	Serpina3n	serine (or cysteine) peptidase inhibitor, clade A, member 3N	25.9	0.0026773	1	8.25138	7.85984	8.70349	12.6385	13.0374	13.2305
13303	10408557	NM_025429 // Serpinb1a // serine (or cysteine) peptidase inhibitor, clade B, member 1a	NM_025429	Serpinb1a	serine (or cysteine) peptidase inhibitor, clade B, member 1a	1.6	0.0107926	1	5.31407	5.20686	5.32093	5.9229	5.80834	6.13837
12778	10404422	NM_011454 // Serpinb6b // serine (or cysteine) peptidase inhibitor, clade B, member 6b	NM_011454	Serpinb6b	serine (or cysteine) peptidase inhibitor, clade B, member 6b	2	0.00999393	1	6.9994	6.96981	6.81872	7.81469	7.96889	7.97986
11074	10388440	NM_008878 // Serpinf2 // serine (or cysteine) peptidase inhibitor, clade F, member 2 //	NM_008878	Serpinf2	serine (or cysteine) peptidase inhibitor, clade F, member 2	12.9	0.0139	1	5.3378	5.33129	5.20353	8.15824	9.32057	9.45166
21320	10484463	NM_009776 // Serping1 // serine (or cysteine) peptidase inhibitor, clade G, member 1 //	NM_009776	Serping1	serine (or cysteine) peptidase inhibitor, clade G, member 1	5.5	0.00556438	1	6.62719	5.94006	5.99384	8.72351	8.48994	8.70335
20319	10473809	NM_011355 // Sfpi1 // SFFV proviral integration 1 // 2 E3|2 47.5 cM // 20375 /// ENSMUS	NM_011355	Sfpi1	SFFV proviral integration 1	6.4	0.000385878	1	5.73839	5.8553	6.1582	8.36832	8.49227	8.94988
8093	10359713	NM_145512 // Sft2d2 // SFT2 domain containing 2 // 1 H2.3 // 108735 /// ENSMUST00000043	NM_145512	Sft2d2	SFT2 domain containing 2	1.7	0.000646601	1	8.51865	8.57042	8.65066	9.27827	9.30472	9.34641
6582	10344750	NM_133220 // Sgk3 // serum/glucocorticoid regulated kinase 3 // 1 A2|1 7.5 cM // 170755	NM_133220	Sgk3	serum	1.7	0.000860561	1	7.7581	7.82815	7.84617	8.47309	8.61531	8.57745
6760	10346365	NM_199007 // Sgol2 // shugoshin-like 2 (S. pombe) // 1 C1.3|1 30.1 cM // 68549 /// NM_0	NM_199007	Sgol2	shugoshin-like 2 (S. pombe)	1.5	0.0163395	1	5.86395	6.08922	5.84382	6.33475	6.74363	6.58892
9155	10369413	NM_009163 // Sgpl1 // sphingosine phosphate lyase 1 // 10 B4|10 32.0 cM // 20397 /// EN	NM_009163	Sgpl1	sphingosine phosphate lyase 1	2.4	0.00402146	1	8.43627	8.59554	8.54371	9.55938	9.9436	9.92828
26693	10534585	NM_018825 // Sh2b2 // SH2B adaptor protein 2 // 5 G1 // 23921 /// ENSMUST00000005188 //	NM_018825	Sh2b2	SH2B adaptor protein 2	1.6	0.033063	1	5.98851	5.95702	6.10724	6.3904	6.73155	6.85037
15141	10425138	NM_009164 // Sh3bp1 // SH3-domain binding protein 1 // 15 E1 // 20401 /// ENSMUST000000	NM_009164	Sh3bp1	SH3-domain binding protein 1	1.7	0.000806843	1	6.81437	7.01784	7.04688	7.58236	7.80737	7.89131
25372	10521205	NM_001145859 // Sh3bp2 // SH3-domain binding protein 2 // 5 B2 // 24055 /// NM_00114585	NM_001145859	Sh3bp2	SH3-domain binding protein 2	2.8	0.010779	1	4.77348	4.85984	4.98501	6.00387	6.37612	6.76194
9704	10375065	NM_177364 // Sh3pxd2b // SH3 and PX domains 2B // 11 A4 // 268396 /// ENSMUST0000003875	NM_177364	Sh3pxd2b	SH3 and PX domains 2B	1.9	0.0357014	1	8.02153	7.81719	7.6818	8.64413	8.77348	8.94038
33048	10589350	NM_025858 // Shisa5 // shisa homolog 5 (Xenopus laevis) // 9 F2 // 66940 /// NM_026381	NM_025858	Shisa5	shisa homolog 5 (Xenopus laevis)	3	0.0174717	1	8.8139	8.68897	8.71776	9.96923	10.4593	10.5242
21739	10487823	NM_011426 // Siglec1 // sialic acid binding Ig-like lectin 1, sialoadhesin // 2 F-H1|2	NM_011426	Siglec1	sialic acid binding Ig-like lectin 1, sialoadhesin	8.5	0.005416	1	4.96752	4.85679	4.91893	7.59503	8.11217	8.27294
28906	10553559	NM_178706 // Siglech // sialic acid binding Ig-like lectin H // 7 B5 // 233274 /// ENSM	NM_178706	Siglech	sialic acid binding Ig-like lectin H	2.6	0.0437489	1	7.29225	7.26303	7.10117	8.09358	8.78165	8.89985
27807	10544732	NM_018773 // Skap2 // src family associated phosphoprotein 2 // 6 B3 // 54353 /// ENSMU	NM_018773	Skap2	src family associated phosphoprotein 2	2.9	0.0148855	1	7.17004	6.88607	7.20255	8.44644	8.79611	8.63974
15574	10429128	NM_001029841 // Sla // src-like adaptor // 15 D2|15 37.5 cM // 20491 /// NM_009192 // S	NM_001029841	Sla	src-like adaptor	3.1	0.0248856	1	5.86202	5.88128	5.66424	7.03411	7.51685	7.74345
7276	10351792	NM_029612 // Slamf9 // SLAM family member 9 // 1 H3 // 98365 /// ENSMUST00000027830 //	NM_029612	Slamf9	SLAM family member 9	3.4	0.0124001	1	5.25681	5.35105	5.54013	6.63051	7.3667	7.44802
6840	10347335	NM_013612 // Slc11a1 // solute carrier family 11 (proton-coupled divalent metal ion tra	NM_013612	Slc11a1	solute carrier family 11 (proton-coupled divalent metal ion tra	7.2	0.0148901	1	6.83986	6.53858	6.53766	8.99619	9.66731	9.81933
18801	10459866	NM_001171010 // Slc14a1 // solute carrier family 14 (urea transporter), member 1 // 18	NM_001171010	Slc14a1	solute carrier family 14 (urea transporter), member 1	2.2	0.0307221	1	10.0781	9.93595	9.99214	10.7994	11.3066	11.2508
18982	10461558	NM_023044 // Slc15a3 // solute carrier family 15, member 3 // 19 B // 65221 /// ENSMUST	NM_023044	Slc15a3	solute carrier family 15, member 3	12.6	0.00171071	1	5.10722	5.2138	5.28215	8.47093	8.97052	9.14406
9086	10368720	NM_001114332 // Slc16a10 // solute carrier family 16 (monocarboxylic acid transporters)	NM_001114332	Slc16a10	solute carrier family 16 (monocarboxylic acid transporters)	2	0.027485	1	5.03861	4.85446	4.82137	5.70327	5.88043	6.04902
10570	10383502	NM_001038653 // Slc16a3 // solute carrier family 16 (monocarboxylic acid transporters),	NM_001038653	Slc16a3	solute carrier family 16 (monocarboxylic acid transporters),	1.8	0.0157511	1	7.20125	7.12767	6.96906	7.84389	8.13609	7.85003
28496	10550332	NM_009201 // Slc1a5 // solute carrier family 1 (neutral amino acid transporter), member	NM_009201	Slc1a5	solute carrier family 1 (neutral amino acid transporter), member	3	0.0256776	1	5.39894	5.37106	5.3682	6.75733	6.66641	7.47028
18898	10460696	NM_134154 // Slc25a45 // solute carrier family 25, member 45 // 19 A // 107375 /// ENSM	NM_134154	Slc25a45	solute carrier family 25, member 45	1.8	0.00700226	1	6.30509	6.48043	6.56947	7.02396	7.41155	7.5118
20820	10478692	NM_130451 // Slc2a10 // solute carrier family 2 (facilitated glucose transporter), memb	NM_130451	Slc2a10	solute carrier family 2 (facilitated glucose transporter), memb	1.6	0.0172274	1	5.59709	5.37065	5.52138	6.09826	6.13035	6.30636
10996	10387743	NM_009204 // Slc2a4 // solute carrier family 2 (facilitated glucose transporter), membe	NM_009204	Slc2a4	solute carrier family 2 (facilitated glucose transporter), membe	1.8	0.00268692	1	5.66211	5.69417	5.9088	6.58831	6.4724	6.80348
23713	10505270	NM_025286 // Slc31a2 // solute carrier family 31, member 2 // 4 B3 // 20530 /// ENSMUST	NM_025286	Slc31a2	solute carrier family 31, member 2	1.6	0.0155838	1	9.3041	9.39742	9.39568	9.79367	10.1537	10.1066
33358	10592266	NM_001145960 // Slc37a2 // solute carrier family 37 (glycerol-3-phosphate transporter),	NM_001145960	Slc37a2	solute carrier family 37 (glycerol-3-phosphate transporter),	3.6	0.0387212	1	5.05426	4.87313	4.95143	6.16212	6.94671	7.28359
11845	10396383	NM_001037717 // Slc38a6 // solute carrier family 38, member 6 // 12 C3 // 625098 /// BC	NM_001037717	Slc38a6	solute carrier family 38, member 6	1.7	0.0206117	1	7.80863	7.7433	7.90178	8.38059	8.70722	8.73012
19949	10470948	NM_013901 // Slc39a1 // solute carrier family 39 (zinc transporter), member 1 // 3 F1 /	NM_013901	Slc39a1	solute carrier family 39 (zinc transporter), member 1	1.8	0.0128556	1	8.13282	8.16475	8.09532	8.80508	9.15957	9.03339
22382	10493709	NM_013901 // Slc39a1 // solute carrier family 39 (zinc transporter), member 1 // 3 F1 /	NM_013901	Slc39a1	solute carrier family 39 (zinc transporter), member 1	1.9	0.026333	1	9.20439	9.18017	8.85362	9.85383	10.0384	10.0097
20212	10473384	NM_021398 // Slc43a3 // solute carrier family 43, member 3 // --- // 58207 /// ENSMUST0	NM_021398	Slc43a3	solute carrier family 43, member 3	13.9	0.00240153	1	6.32587	6.74833	6.14379	10.0177	10.2915	10.3058
16357	10436945	NM_017391 // Slc5a3 // solute carrier family 5 (inositol transporters), member 3 // 16	NM_017391	Slc5a3	solute carrier family 5 (inositol transporters), member 3	2	0.0204578	1	8.29186	8.37708	8.4672	9.05698	9.65661	9.48921
33933	10597960	NM_139142 // Slc6a20a // solute carrier family 6 (neurotransmitter transporter), member	NM_139142	Slc6a20a	solute carrier family 6 (neurotransmitter transporter), member	1.9	0.00604866	1	9.123	8.08316	8.28781	9.92629	9.11979	9.30205
22857	10498024	NM_011990 // Slc7a11 // solute carrier family 7 (cationic amino acid transporter, y+ sy	NM_011990	Slc7a11	solute carrier family 7 (cationic amino acid transporter, y+ sy	2.7	0.00872998	1	9.79787	9.32005	9.0396	11.0574	10.6251	10.7191
31152	10571444	NM_007514 // Slc7a2 // solute carrier family 7 (cationic amino acid transporter, y+ sys	NM_007514	Slc7a2	solute carrier family 7 (cationic amino acid transporter, y+ sys	1.8	0.0179279	1	8.31585	8.30002	8.36476	8.93951	9.27891	9.32974
32928	10587854	NM_177909 // Slc9a9 // solute carrier family 9 (sodium/hydrogen exchanger), member 9 //	NM_177909	Slc9a9	solute carrier family 9 (sodium	1.5	0.0129377	1	8.61371	8.69807	8.62486	9.23667	9.18243	9.35165
30421	10565819	NM_175316 // Slco2b1 // solute carrier organic anion transporter family, member 2b1 //	NM_175316	Slco2b1	solute carrier organic anion transporter family, member 2b1	2.2	0.0223053	1	7.5374	7.74459	7.45112	8.55031	8.70957	8.96954
11145	10389151	NM_181542 // Slfn10 // schlafen 10 // 11 C // 237887 /// NM_181545 // Slfn8 // schlafen	NM_181542	Slfn10	schlafen 10	2.7	0.0206412	1	5.96602	6.02363	6.05909	6.96387	7.60158	7.7032
10169	10379630	NM_011408 // Slfn2 // schlafen 2 // 11 C|11 48.0 cM // 20556 /// ENSMUST00000038038 //	NM_011408	Slfn2	schlafen 2	3.2	0.022843	1	5.85912	5.18422	5.65501	7.14511	7.35475	7.25212
10172	10379646	NM_011409 // Slfn3 // schlafen 3 // 11 C // 20557 /// ENSMUST00000019130 // Slfn3 // sc	NM_011409	Slfn3	schlafen 3	1.5	0.0283184	1	6.20006	6.06889	6.17298	6.77462	6.84675	6.59912
10167	10379615	NM_183201 // Slfn5 // schlafen 5 // 11 C // 327978 /// ENSMUST00000067443 // Slfn5 // s	NM_183201	Slfn5	schlafen 5	4.8	0.00491876	1	7.79417	7.73993	7.91074	9.73942	10.2127	10.253
11144	10389143	NM_181545 // Slfn8 // schlafen 8 // 11 C // 276950 /// NM_001167743 // Slfn8 // schlafe	NM_181545	Slfn8	schlafen 8	18.3	0.00777298	1	4.93208	4.75589	4.80911	8.39557	9.44191	9.23396
11143	10389134	NM_172796 // Slfn9 // schlafen 9 // 11 C // 237886 /// ENSMUST00000038211 // Slfn9 // s	NM_172796	Slfn9	schlafen 9	5.4	0.00297972	1	5.10361	5.51693	5.2099	7.27873	8.10382	7.77386
32087	10580504	NM_027840 // Snx20 // sorting nexin 20 // 8 C4 // 71607 /// ENSMUST00000034087 // Snx20	NM_027840	Snx20	sorting nexin 20	1.6	0.0405316	1	5.68497	5.36887	5.27525	6.11333	6.16401	6.20047
11541	10393449	NM_007707 // Socs3 // suppressor of cytokine signaling 3 // 11 E2 // 12702 /// ENSMUST0	NM_007707	Socs3	suppressor of cytokine signaling 3	1.8	0.0124612	1	5.44609	5.38207	5.61952	6.07453	6.30243	6.49846
10455	10382328	NM_011448 // Sox9 // SRY-box containing gene 9 // 11 E2|11 69.5 cM // 20682 /// ENSMUST	NM_011448	Sox9	SRY-box containing gene 9	2.2	0.0480589	1	8.81399	8.38264	8.61451	9.44803	9.81434	10.0389
6897	10347948	NM_013673 // Sp100 // nuclear antigen Sp100 // 1 C5|1 50.0 cM // 20684 /// ENSMUST00000	NM_013673	Sp100	nuclear antigen Sp100	10	0.00199073	1	5.09113	5.46739	5.49107	8.11252	8.90046	8.98373
26716	10534909	NM_175397 // Sp110 // Sp110 nuclear body protein // 1 C5 // 109032 /// AY845948 // Sp11	NM_175397	Sp110	Sp110 nuclear body protein	4.9	0.0100936	1	5.17371	5.2567	5.40857	7.01141	7.72634	7.99536
6894	10347928	NM_175397 // Sp110 // Sp110 nuclear body protein // 1 C5 // 109032 /// BC094500 // Sp11	NM_175397	Sp110	Sp110 nuclear body protein	4.5	0.0402818	1	5.17095	4.95966	4.96772	6.45967	7.44978	7.72076
32339	10582874	NM_175397 // Sp110 // Sp110 nuclear body protein // 1 C5 // 109032 /// BC094500 // Sp11	NM_175397	Sp110	Sp110 nuclear body protein	4.5	0.0402818	1	5.17095	4.95966	4.96772	6.45967	7.44978	7.72076
7718	10356278	NM_175397 // Sp110 // Sp110 nuclear body protein // 1 C5 // 109032 /// AY845948 // Sp11	NM_175397	Sp110	Sp110 nuclear body protein	3.3	0.0303829	1	5.95658	5.82798	5.77692	7.10075	7.64993	7.96858
32803	10586405	NM_138584 // Spg21 // spastic paraplegia 21 homolog (human) // 9 C|9 40.0 cM // 27965 /	NM_138584	Spg21	spastic paraplegia 21 homolog (human)	1.8	0.0135383	1	7.62068	7.51191	7.6318	8.39071	8.26445	8.69689
25631	10523717	NM_009263 // Spp1 // secreted phosphoprotein 1 // 5 E5|5 56.0 cM // 20750 /// ENSMUST00	NM_009263	Spp1	secreted phosphoprotein 1	23.5	0.0104105	1	8.37383	7.25124	8.0361	12.1383	12.6378	12.556
20496	10475532	NM_021507 // Sqrdl // sulfide quinone reductase-like (yeast) // 2 F2 // 59010 /// NM_00	NM_021507	Sqrdl	sulfide quinone reductase-like (yeast)	1.9	0.0272381	1	6.29588	6.4159	6.25045	6.95453	7.27935	7.43093
10896	10386473	NM_011480 // Srebf1 // sterol regulatory element binding transcription factor 1 // 11 B	NM_011480	Srebf1	sterol regulatory element binding transcription factor 1	1.6	0.0280763	1	7.91608	7.90066	7.84784	8.59754	8.36122	8.702
9168	10369615	NM_011157 // Srgn // serglycin // 10 B4 // 19073 /// ENSMUST00000020271 // Srgn // serg	NM_011157	Srgn	serglycin	2.4	0.00347227	1	10.3117	10.593	10.5839	11.4458	11.8569	11.9766
20179	10473160	NM_080558 // Ssfa2 // sperm specific antigen 2 // 2 D // 70599 /// ENSMUST00000111785 /	NM_080558	Ssfa2	sperm specific antigen 2	1.8	0.00869496	1	8.98083	9.33183	9.19585	9.8777	10.0067	10.1147
33327	10592001	NM_011176 // St14 // suppression of tumorigenicity 14 (colon carcinoma) // 9 A4|9 17.0	NM_011176	St14	suppression of tumorigenicity 14 (colon carcinoma)	3	0.017382	1	5.20539	5.11433	5.24818	6.39282	7.02174	6.93334
14472	10418506	NM_138672 // Stab1 // stabilin 1 // 14 B // 192187 /// ENSMUST00000036618 // Stab1 // s	NM_138672	Stab1	stabilin 1	2	0.0234255	1	6.88797	6.99117	6.87328	8.16453	7.72828	7.86068
6742	10346191	NM_009283 // Stat1 // signal transducer and activator of transcription 1 // 1 C1.1|1 25	NM_009283	Stat1	signal transducer and activator of transcription 1	11.5	0.00205968	1	7.59227	7.5182	7.55775	10.8014	11.2282	11.2257
8900	10367224	NM_019963 // Stat2 // signal transducer and activator of transcription 2 // 10 D3|10 70	NM_019963	Stat2	signal transducer and activator of transcription 2	3.4	0.026163	1	8.08462	7.9446	7.83355	9.27007	10.019	9.88083
11361	10391301	NM_213659 // Stat3 // signal transducer and activator of transcription 3 // 11 D|11 60.	NM_213659	Stat3	signal transducer and activator of transcription 3	1.8	0.00175752	1	9.36582	9.38508	9.39422	10.1509	10.2789	10.2864
8875	10366956	NM_009284 // Stat6 // signal transducer and activator of transcription 6 // 10 D3|10 70	NM_009284	Stat6	signal transducer and activator of transcription 6	1.7	0.0266251	1	7.27212	7.54922	7.38299	8.08479	8.04142	8.27331
25214	10519497	NM_054098 // Steap4 // STEAP family member 4 // 5 A1 // 117167 /// ENSMUST00000115421 /	NM_054098	Steap4	STEAP family member 4	4.2	0.0382765	1	4.95451	5.16443	5.26481	7.22366	6.44168	7.95504
24008	10508115	NM_001145827 // Stk40 // serine/threonine kinase 40 // 4 D2.2 // 74178 /// NM_028800 //	NM_001145827	Stk40	serine	1.6	0.00415536	1	8.14987	8.36016	8.33969	8.87162	9.05343	8.92052
21143	10482030	NM_013515 // Stom // stomatin // 2 B-C1|2 24.0 cM // 13830 /// ENSMUST00000028241 // St	NM_013515	Stom	stomatin	2.4	0.024295	1	6.7664	6.95659	6.68746	8.15793	7.83124	8.22628
6602	10344897	NM_172294 // Sulf1 // sulfatase 1 // 1 A3 // 240725 /// ENSMUST00000088585 // Sulf1 //	NM_172294	Sulf1	sulfatase 1	4	0.00457227	1	6.19515	6.6427	6.64979	8.14215	8.90206	8.44829
31360	10573451	NM_001168246 // Syce2 // synaptonemal complex central element protein 2 // 8 C3 // 7184	NM_001168246	Syce2	synaptonemal complex central element protein 2	2	0.0135212	1	6.23657	6.44509	6.37182	7.11226	7.33738	7.60849
10515	10382980	NM_009304 // Syngr2 // synaptogyrin 2 // 11 E2 // 20973 /// ENSMUST00000026649 // Syngr	NM_009304	Syngr2	synaptogyrin 2	2	0.00486248	1	8.89574	8.92955	8.95684	9.88143	9.86008	10.1255
30660	10567289	NM_138649 // Syt17 // synaptotagmin XVII // 7 F2|7 56.0 cM // 110058 /// ENSMUST0000008	NM_138649	Syt17	synaptotagmin XVII	1.6	0.020766	1	8.15582	7.70722	7.8647	8.89981	8.15941	8.5845
32398	10583314	BC056964 // Taf1d // TATA box binding protein (Tbp)-associated factor, RNA polymerase I	BC056964	Taf1d	TATA box binding protein (Tbp)-associated factor, RNA polymerase I	1.6	0.00550524	1	8.26851	8.34568	8.43497	9.09433	9.01911	9.09287
7278	10351825	NM_178598 // Tagln2 // transgelin 2 // 1 H3|1 94.2 cM // 21346 /// ENSMUST00000111230 /	NM_178598	Tagln2	transgelin 2	1.9	0.010757	1	6.73383	6.9666	6.97159	7.81715	7.71808	7.88545
17151	10444244	NM_013683 // Tap1 // transporter 1, ATP-binding cassette, sub-family B (MDR/TAP) // 17	NM_013683	Tap1	transporter 1, ATP-binding cassette, sub-family B (MDR	13.5	0.00720738	1	5.41152	5.11124	5.22294	8.53463	9.11826	9.37191
17153	10444268	NM_011530 // Tap2 // transporter 2, ATP-binding cassette, sub-family B (MDR/TAP) // 17	NM_011530	Tap2	transporter 2, ATP-binding cassette, sub-family B (MDR	2.8	0.00230868	1	5.9033	5.59743	5.82266	7.27486	7.11513	7.44367
17140	10444068	NM_001025313 // Tapbp // TAP binding protein // 17 B1|17 18.41 cM // 21356 /// NM_00931	NM_001025313	Tapbp	TAP binding protein	5.5	0.00275174	1	7.45663	7.46829	7.5076	9.69818	9.88745	10.1921
28198	10547976	NM_145391 // Tapbpl // TAP binding protein-like // 6 F3 // 213233 /// ENSMUST0000004342	NM_145391	Tapbpl	TAP binding protein-like	1.7	0.0386725	1	6.06212	5.94314	5.79453	6.53787	6.71462	6.7945
10042	10378334	NM_029564 // Tax1bp3 // Tax1 (human T-cell leukemia virus type I) binding protein 3 //	NM_029564	Tax1bp3	Tax1 (human T-cell leukemia virus type I) binding protein 3	1.5	0.0144369	1	8.94522	9.17626	9.04464	9.61699	9.62063	9.68474
20112	10472440	NM_029564 // Tax1bp3 // Tax1 (human T-cell leukemia virus type I) binding protein 3 //	NM_029564	Tax1bp3	Tax1 (human T-cell leukemia virus type I) binding protein 3	1.5	0.014861	1	9.0009	9.21161	9.07391	9.6578	9.65412	9.73634
33713	10595680	NM_194334 // Tbc1d2b // TBC1 domain family, member 2B // 9 E3.1 // 67016 /// ENSMUST000	NM_194334	Tbc1d2b	TBC1 domain family, member 2B	1.5	0.00570517	1	8.09707	8.40964	8.48421	8.63003	9.09256	9.05372
26980	10537410	NM_011539 // Tbxas1 // thromboxane A synthase 1, platelet // 6 F1-pter|6 20.5 cM // 213	NM_011539	Tbxas1	thromboxane A synthase 1, platelet	3.6	0.0204492	1	5.04698	4.94238	5.10097	6.44047	6.79795	7.4299
17827	10450519	NM_001163763 // Tcf19 // transcription factor 19 // 17 B1 // 106795 /// NM_025674 // Tc	NM_001163763	Tcf19	transcription factor 19	1.5	0.0045245	1	5.6013	5.59125	5.56293	6.17671	6.17526	6.26828
19309	10464529	NM_016921 // Tcirg1 // T-cell, immune regulator 1, ATPase, H+ transporting, lysosomal V	NM_016921	Tcirg1	T-cell, immune regulator 1, ATPase, H+ transporting, lysosomal V	3.5	0.00422014	1	7.69347	7.88343	7.80001	9.29614	9.6992	9.81113
10596	10383799	NM_015749 // Tcn2 // transcobalamin 2 // 11 A1|11 3.0 cM // 21452 /// NM_001130458 // T	NM_015749	Tcn2	transcobalamin 2	2.1	0.00684306	1	9.48113	9.50685	9.52322	10.383	10.6676	10.7045
26286	10530536	NM_001113460 // Tec // tec protein tyrosine kinase // 5 C3.2|5 41.0 cM // 21682 /// NM_	NM_001113460	Tec	tec protein tyrosine kinase	2.7	0.0129322	1	5.40213	5.32597	5.49856	6.51092	6.90936	7.12144
14581	10419471	NM_009351 // Tep1 // telomerase associated protein 1 // 14 C2-D1|14 13.5 cM // 21745 //	NM_009351	Tep1	telomerase associated protein 1	1.7	0.00753857	1	6.11424	6.16746	6.117	6.75563	6.92511	6.98718
28615	10551185	NM_011577 // Tgfb1 // transforming growth factor, beta 1 // 7 A3|7 6.5 cM // 21803 ///	NM_011577	Tgfb1	transforming growth factor, beta 1	3.1	0.0107594	1	7.27379	7.31697	7.12656	8.57199	9.01158	8.99837
12901	10405587	NM_009369 // Tgfbi // transforming growth factor, beta induced // 13 38.0 cM // 21810 /	NM_009369	Tgfbi	transforming growth factor, beta induced	2.8	0.00604346	1	7.52682	7.20034	7.52014	9.21712	8.71781	8.80657
23653	10504817	NM_009370 // Tgfbr1 // transforming growth factor, beta receptor I // 4 B1|4 19.3 cM //	NM_009370	Tgfbr1	transforming growth factor, beta receptor I	2.6	0.0128154	1	8.61058	8.59664	8.54366	9.73383	10.0081	10.223
33892	10597518	NM_009371 // Tgfbr2 // transforming growth factor, beta receptor II // 9 F3|9 69.0 cM /	NM_009371	Tgfbr2	transforming growth factor, beta receptor II	2.8	0.0170208	1	8.24914	7.93641	7.91515	9.33628	9.52255	9.64062
18060	10452633	NM_009372 // Tgif1 // TGFB-induced factor homeobox 1 // 17 E1.3 // 21815 /// NM_0011640	NM_009372	Tgif1	TGFB-induced factor homeobox 1	3	0.013157	1	5.02492	5.34628	5.1749	6.52318	6.69752	7.14306
14652	10420114	NM_001161715 // Tgm1 // transglutaminase 1, K polypeptide // 14 C1 // 21816 /// NM_0199	NM_001161715	Tgm1	transglutaminase 1, K polypeptide	46.6	0.00171396	1	4.89878	4.94351	4.9738	10.0355	10.4999	10.9059
21888	10489204	NM_009373 // Tgm2 // transglutaminase 2, C polypeptide // 2 H1|2 89.0 cM // 21817 /// E	NM_009373	Tgm2	transglutaminase 2, C polypeptide	2	0.00740627	1	6.03632	6.11146	5.9607	7.12229	6.91615	6.96433
10781	10385518	NM_011579 // Tgtp1 // T-cell specific GTPase 1 // 11 B1.2 // 21822 /// NM_001145164 //	NM_011579	Tgtp1	T-cell specific GTPase 1	12.6	0.00246302	1	5.15288	5.06566	5.11143	8.44667	8.95371	8.88007
10784	10385533	NM_011579 // Tgtp1 // T-cell specific GTPase 1 // 11 B1.2 // 21822 /// NM_001145164 //	NM_011579	Tgtp1	T-cell specific GTPase 1	13.7	0.00204634	1	5.10403	5.00604	5.03649	8.54184	9.00859	8.91014
20431	10474700	NM_011580 // Thbs1 // thrombospondin 1 // 2 F1-F3|2 65.0 cM // 21825 /// ENSMUST0000003	NM_011580	Thbs1	thrombospondin 1	4.3	0.0306078	1	7.13057	6.96253	6.4588	8.53489	9.19124	9.15592
17561	10447951	NM_011581 // Thbs2 // thrombospondin 2 // 17 8.1 cM // 21826 /// ENSMUST00000024659 //	NM_011581	Thbs2	thrombospondin 2	3.6	0.00297283	1	7.28491	7.24224	7.21942	8.95315	9.17135	9.22472
22625	10495967	NM_145133 // Tifa // TRAF-interacting protein with forkhead-associated domain // 3 G2 /	NM_145133	Tifa	TRAF-interacting protein with forkhead-associated domain	1.7	0.0140212	1	6.53883	6.95035	7.12048	7.40333	7.51627	7.87227
13425	10409567	NM_001168615 // Tifab // TRAF-interacting protein with forkhead-associated domain, fami	NM_001168615	Tifab	TRAF-interacting protein with forkhead-associated domain, fami	2.4	0.0268709	1	4.912	4.90377	5.18632	5.76958	6.44186	6.64669
34099	10598976	NM_001044384 // Timp1 // tissue inhibitor of metalloproteinase 1 // X A1.3|X 6.2 cM //	NM_001044384	Timp1	tissue inhibitor of metalloproteinase 1	14.8	0.00450867	1	5.20349	5.25561	4.96558	9.27989	8.62137	9.17388
24453	10512514	NM_011602 // Tln1 // talin 1 // 4 B1 // 21894 /// ENSMUST00000030187 // Tln1 // talin 1	NM_011602	Tln1	talin 1	1.9	0.00119218	1	8.55672	8.69799	8.54343	9.49882	9.54125	9.47467
26248	10530145	NM_030682 // Tlr1 // toll-like receptor 1 // 5 C3.1|5 37.0 cM // 21897 /// ENSMUST00000	NM_030682	Tlr1	toll-like receptor 1	5.5	0.00380702	1	5.198	5.19024	5.17084	7.39169	7.91122	7.63753
34415	10601385	NM_205820 // Tlr13 // toll-like receptor 13 // X D // 279572 /// ENSMUST00000040065 //	NM_205820	Tlr13	toll-like receptor 13	10.8	0.00500752	1	5.87156	6.011	5.68379	8.96968	9.29782	9.58865
22969	10498992	NM_011905 // Tlr2 // toll-like receptor 2 // 3 E3 // 24088 /// ENSMUST00000029623 // Tl	NM_011905	Tlr2	toll-like receptor 2	9.1	0.0102738	1	5.99043	5.76611	5.358	8.62313	8.93651	9.11831
31870	10578493	NM_126166 // Tlr3 // toll-like receptor 3 // 8 B2 // 142980 /// ENSMUST00000034056 // T	NM_126166	Tlr3	toll-like receptor 3	3.4	0.0021645	1	8.63406	8.81022	8.97209	10.2641	10.7231	10.7168
23732	10505517	NM_021297 // Tlr4 // toll-like receptor 4 // 4 C1|4 33.0 cM // 21898 /// ENSMUST0000004	NM_021297	Tlr4	toll-like receptor 4	2.3	0.0254797	1	5.34584	5.24006	5.19835	6.42181	6.14247	6.74043
26249	10530151	NM_011604 // Tlr6 // toll-like receptor 6 // 5 C3.1|5 37.0 cM // 21899 /// ENSMUST00000	NM_011604	Tlr6	toll-like receptor 6	1.7	0.00296316	1	5.29636	5.44818	5.23766	5.99276	6.25157	6.07516
35267	10607870	NM_133211 // Tlr7 // toll-like receptor 7 // X F5 // 170743 /// ENSMUST00000112164 // T	NM_133211	Tlr7	toll-like receptor 7	12.7	0.000664229	1	5.61184	6.38484	6.12492	9.11495	10.05	9.95551
10370	10381445	NM_144830 // Tmem106a // transmembrane protein 106A // 11 D // 217203 /// ENSMUST000001	NM_144830	Tmem106a	transmembrane protein 106A	4.3	0.0149508	1	5.19324	5.41579	5.32646	6.88807	7.44015	7.91156
26529	10532741	NM_146162 // Tmem119 // transmembrane protein 119 // 5 F // 231633 /// ENSMUST000000678	NM_146162	Tmem119	transmembrane protein 119	3.3	0.0110872	1	8.28482	8.17532	8.01826	9.71155	9.85688	10.0744
26960	10537227	NM_197986 // Tmem140 // transmembrane protein 140 // 6 B1 // 68487 /// NM_199145 // 311	NM_197986	Tmem140	transmembrane protein 140	2.4	0.0338543	1	5.49833	5.16645	5.36499	6.28374	6.52464	6.93148
18633	10458314	NM_028261 // Tmem173 // transmembrane protein 173 // 18 B3|18 // 72512 /// ENSMUST00000	NM_028261	Tmem173	transmembrane protein 173	3	0.0118989	1	6.44675	6.38923	6.44924	7.6764	8.04983	8.25138
27068	10538150	NM_025326 // Tmem176a // transmembrane protein 176A // 6 B2.3 // 66058 /// NM_001098271	NM_025326	Tmem176a	transmembrane protein 176A	2.7	0.0120945	1	6.78396	6.80082	6.67755	7.94094	8.25331	8.38767
27789	10544596	NM_023056 // Tmem176b // transmembrane protein 176B // 6 B2.3|6 19.0 cM // 65963 /// NM	NM_023056	Tmem176b	transmembrane protein 176B	2.4	0.00864312	1	9.40965	9.28795	9.22409	10.5207	10.4276	10.697
19422	10465783	NM_026325 // Tmem179b // transmembrane protein 179B // 19 A // 67706 /// NR_028419 // T	NM_026325	Tmem179b	transmembrane protein 179B	1.8	0.0327895	1	8.35239	8.34582	8.34884	9.06978	8.99921	9.49902
7372	10352725	NM_025864 // Tmem206 // transmembrane protein 206 // 1 H6 // 66950 /// ENSMUST000000279	NM_025864	Tmem206	transmembrane protein 206	1.9	0.000878009	1	7.92397	8.34378	8.42522	8.85027	9.18138	9.32561
28884	10553324	NM_026436 // Tmem86a // transmembrane protein 86A // 7 B4 // 67893 /// ENSMUST000000104	NM_026436	Tmem86a	transmembrane protein 86A	1.6	0.0111271	1	7.9584	7.85794	7.97664	8.53044	8.50893	8.79417
9368	10371888	NM_001080129 // Tmpo // thymopoietin // 10 C2|10 49.0 cM // 21917 /// NM_001080130 // T	NM_001080129	Tmpo	thymopoietin	1.6	0.0180987	1	7.45563	7.74039	7.60232	8.2651	8.24585	8.23003
12111	10398665	NM_009396 // Tnfaip2 // tumor necrosis factor, alpha-induced protein 2 // 12 F1|12 56.0	NM_009396	Tnfaip2	tumor necrosis factor, alpha-induced protein 2	4	0.0372087	1	4.78274	5.10005	4.94361	6.92142	6.36191	7.56754
9014	10368144	NM_009397 // Tnfaip3 // tumor necrosis factor, alpha-induced protein 3 // 10 A3|10 13.0	NM_009397	Tnfaip3	tumor necrosis factor, alpha-induced protein 3	1.5	0.0335974	1	5.49515	5.77732	5.76851	6.12338	6.20072	6.60109
20066	10472050	NM_009398 // Tnfaip6 // tumor necrosis factor alpha induced protein 6 // 2 C1.1 // 2193	NM_009398	Tnfaip6	tumor necrosis factor alpha induced protein 6	2.1	0.0011615	1	6.58667	6.92755	7.04857	7.75513	7.99245	8.09819
15521	10428604	NM_008764 // Tnfrsf11b // tumor necrosis factor receptor superfamily, member 11b (osteo	NM_008764	Tnfrsf11b	tumor necrosis factor receptor superfamily, member 11b (osteo	1.6	0.00226061	1	6.22171	6.17918	5.9489	6.90819	6.81452	6.5307
27484	10541895	NM_011609 // Tnfrsf1a // tumor necrosis factor receptor superfamily, member 1a // 6 F3|	NM_011609	Tnfrsf1a	tumor necrosis factor receptor superfamily, member 1a	4.4	0.00436611	1	6.53539	6.54728	6.65565	8.39008	8.77769	8.97048
25086	10518300	NM_011610 // Tnfrsf1b // tumor necrosis factor receptor superfamily, member 1b // 4 E1|	NM_011610	Tnfrsf1b	tumor necrosis factor receptor superfamily, member 1b	4.4	0.00889953	1	5.62727	5.56889	5.63388	7.40133	7.7399	8.11014
22108	10491091	NM_009425 // Tnfsf10 // tumor necrosis factor (ligand) superfamily, member 10 // 3 A3 /	NM_009425	Tnfsf10	tumor necrosis factor (ligand) superfamily, member 10	3.3	0.0129651	1	5.41622	5.4132	5.57596	6.85448	7.52726	7.22754
11290	10390707	NM_011623 // Top2a // topoisomerase (DNA) II alpha // 11 D|11 57.0 cM // 21973 /// ENSM	NM_011623	Top2a	topoisomerase (DNA) II alpha	2.8	0.0112342	1	6.01242	6.50249	6.04976	7.38599	7.76477	7.82977
8042	10359097	NM_001160018 // Tor1aip1 // torsin A interacting protein 1 // 1 G3 // 208263 /// NM_144	NM_001160018	Tor1aip1	torsin A interacting protein 1	1.7	0.00144953	1	8.79488	8.93843	8.96636	9.50731	9.74696	9.75559
7164	10350800	NM_172843 // Tor1aip2 // torsin A interacting protein 2 // 1 G3 // 240832 /// ENSMUST00	NM_172843	Tor1aip2	torsin A interacting protein 2	1.9	0.0129579	1	7.08644	7.48123	7.15227	8.00593	8.26339	8.30945
8047	10359181	NM_023141 // Tor3a // torsin family 3, member A // 1 H1 // 30935 /// ENSMUST00000079625	NM_023141	Tor3a	torsin family 3, member A	9	0.00176017	1	7.29469	7.28235	7.25163	10.2057	10.6134	10.5399
30946	10569656	NM_146206 // Tpcn2 // two pore segment channel 2 // 7 F5 // 233979 /// ENSMUST000000580	NM_146206	Tpcn2	two pore segment channel 2	1.7	0.0012883	1	5.95145	6.14775	6.02537	6.7654	6.87915	6.75819
17335	10445781	NM_031254 // Trem2 // triggering receptor expressed on myeloid cells 2 // 17 C // 83433	NM_031254	Trem2	triggering receptor expressed on myeloid cells 2	7.7	0.0277076	1	7.31709	7.06017	7.12006	9.29816	10.283	10.7769
17333	10445767	NM_001033405 // Treml2 // triggering receptor expressed on myeloid cells-like 2 // 17 C	NM_001033405	Treml2	triggering receptor expressed on myeloid cells-like 2	3.1	0.0336361	1	5.39949	5.46647	5.68698	6.42155	7.43212	7.61395
33842	10596960	NM_001012236 // Trex1 // three prime repair exonuclease 1 // 9 F2 // 22040 /// NM_01163	NM_001012236	Trex1	three prime repair exonuclease 1	1.5	0.00338693	1	5.85905	5.88074	5.9291	6.43251	6.49607	6.62746
30518	10566326	NM_023835 // Trim12 // tripartite motif-containing 12 // 7 E3 // 76681 /// ENSMUST00000	NM_023835	Trim12	tripartite motif-containing 12	5.4	0.00112908	1	5.10224	5.23701	5.79399	7.59866	7.78997	8.077
24481	10512766	NM_029077 // Trim14 // tripartite motif-containing 14 // 4 B2 // 74735 /// ENSMUST00000	NM_029077	Trim14	tripartite motif-containing 14	4.3	0.0188988	1	5.2499	5.29356	5.42143	6.76449	7.6202	7.86517
30456	10566144	NM_009277 // Trim21 // tripartite motif-containing 21 // --- // 20821 /// NM_001082552	NM_009277	Trim21	tripartite motif-containing 21	6.5	0.0123485	1	5.95781	5.81911	5.86912	8.15308	9.0618	8.53311
10235	10380260	NM_009546 // Trim25 // tripartite motif-containing 25 // 11 C // 217069 /// ENSMUST0000	NM_009546	Trim25	tripartite motif-containing 25	6.7	0.000629718	1	6.07411	6.69222	6.54357	8.88155	9.30517	9.37436
30522	10566358	NM_009099 // Trim30 // tripartite motif-containing 30 // 7 E3|7 50.4 cM // 20128 /// EN	NM_009099	Trim30	tripartite motif-containing 30	26.8	0.000587928	1	6.00016	6.27875	6.30447	10.5442	11.2212	11.0429
26700	10534679	NM_201373 // Trim56 // tripartite motif-containing 56 // 5 G2 // 384309 /// ENSMUST0000	NM_201373	Trim56	tripartite motif-containing 56	2.2	0.0175622	1	6.92291	6.94638	7.05506	7.78825	8.33707	8.18689
24231	10510462	NM_001166370 // Trmt112 // tRNA methyltransferase 11-2 homolog (S. cerevisiae) // 19 E1	NM_001166370	Trmt112	tRNA methyltransferase 11-2 homolog (S. cerevisiae)	1.7	0.0350867	1	9.20514	9.26547	9.23393	9.96844	9.73914	10.1923
26373	10531284	NM_001166370 // Trmt112 // tRNA methyltransferase 11-2 homolog (S. cerevisiae) // 19 E1	NM_001166370	Trmt112	tRNA methyltransferase 11-2 homolog (S. cerevisiae)	1.7	0.039132	1	9.12424	9.19248	9.15452	9.89274	9.65137	10.1279
15207	10425808	NM_009775 // Tspo // translocator protein // 15 E1|15 43.3 cM // 12257 /// ENSMUST00000	NM_009775	Tspo	translocator protein	6.2	0.00282759	1	5.11501	5.19437	4.90677	7.58433	7.70762	7.81692
15696	10430319	NM_009437 // Tst // thiosulfate sulfurtransferase, mitochondrial // 15 E1|15 45.3 cM //	NM_009437	Tst	thiosulfate sulfurtransferase, mitochondrial	1.9	0.0148141	1	7.35684	7.47401	7.4519	8.29405	8.17654	8.53885
25690	10524310	NM_024477 // Ttc28 // tetratricopeptide repeat domain 28 // 5 F // 209683 /// BC002262	NM_024477	Ttc28	tetratricopeptide repeat domain 28	1.5	0.00679367	1	7.97755	8.33769	8.11735	8.5898	8.8452	8.79536
17483	10447361	NM_028639 // Ttc7 // tetratricopeptide repeat domain 7 // 17 E4 // 225049 /// ENSMUST00	NM_028639	Ttc7	tetratricopeptide repeat domain 7	1.6	0.0121343	1	5.3212	5.41058	5.48411	5.97467	5.95444	6.28342
22482	10494428	NM_001009935 // Txnip // thioredoxin interacting protein // 3 47.1 cM // 56338 /// NM_0	NM_001009935	Txnip	thioredoxin interacting protein	2.4	0.017003	1	7.7263	7.59129	7.43023	9.10942	8.55354	8.96281
28701	10551883	NM_011662 // Tyrobp // TYRO protein tyrosine kinase binding protein // 7 B|7 10.0 cM //	NM_011662	Tyrobp	TYRO protein tyrosine kinase binding protein	10.3	0.0025247	1	6.92795	6.97133	7.03136	9.98478	10.3896	10.6705
21029	10480714	NM_001033293 // Uap1l1 // UDP-N-acteylglucosamine pyrophosphorylase 1-like 1 // 2 A3 //	NM_001033293	Uap1l1	UDP-N-acteylglucosamine pyrophosphorylase 1-like 1	1.8	0.0289474	1	6.16722	5.97048	5.84686	6.76245	6.89768	6.96663
33011	10588786	NM_023738 // Uba7 // ubiquitin-like modifier activating enzyme 7 // 9 F2|9 60.0 cM // 7	NM_023738	Uba7	ubiquitin-like modifier activating enzyme 7	2.5	0.0104998	1	5.32457	5.18962	5.27351	6.8347	6.25095	6.69807
20209	10473356	NM_019949 // Ube2l6 // ubiquitin-conjugating enzyme E2L 6 // 2 E1 // 56791 /// ENSMUST0	NM_019949	Ube2l6	ubiquitin-conjugating enzyme E2L 6	7.3	0.00272025	1	6.06028	6.04703	6.15278	8.62761	9.02202	9.20133
18845	10460237	NM_019449 // Unc93b1 // unc-93 homolog B1 (C. elegans) // 19 A // 54445 /// NM_00116142	NM_019449	Unc93b1	unc-93 homolog B1 (C. elegans)	4.7	0.00364473	1	7.44219	7.50469	7.45618	9.4143	9.82767	9.87352
27420	10541307	NM_011909 // Usp18 // ubiquitin specific peptidase 18 // 6 F|6 56.0 cM // 24110 /// ENS	NM_011909	Usp18	ubiquitin specific peptidase 18	79.2	0.0017104	1	5.40096	5.21178	5.50691	11.2618	11.9773	11.8043
27929	10545409	NM_016794 // Vamp8 // vesicle-associated membrane protein 8 // 6 C1|6 31.5 cM // 22320	NM_016794	Vamp8	vesicle-associated membrane protein 8	2.8	0.0139875	1	6.42626	6.43834	6.20478	7.82656	7.68826	8.05136
31570	10575693	NM_173016 // Vat1l // vesicle amine transport protein 1 homolog-like (T. californica) /	NM_173016	Vat1l	vesicle amine transport protein 1 homolog-like (T. californica)	1.6	0.00442315	1	9.66399	9.64014	9.90581	10.4005	10.2715	10.7018
18288	10455015	NR_027885 // Vaultrc5 // vault RNA component 5 // --- // 378472	NR_027885	Vaultrc5	vault RNA component 5	1.6	0.0431058	1	5.57459	5.73761	5.38587	6.52497	6.2777	5.8917
17386	10446253	NM_011691 // Vav1 // vav 1 oncogene // 17 D|17 32.7 cM // 22324 /// NM_001163816 // Vav	NM_011691	Vav1	vav 1 oncogene	6.5	0.00413897	1	5.34843	5.35513	5.36444	7.69808	8.21244	8.24978
23271	10501608	NM_011693 // Vcam1 // vascular cell adhesion molecule 1 // 3 G1|3 50.8 cM // 22329 ///	NM_011693	Vcam1	vascular cell adhesion molecule 1	2	0.00271564	1	9.11433	9.15431	8.97204	10.1523	10.0383	10.0113
28105	10547009	NM_177683 // Vgll4 // vestigial like 4 (Drosophila) // 6 E3 // 232334 /// ENSMUST000000	NM_177683	Vgll4	vestigial like 4 (Drosophila)	1.6	0.000483793	1	8.696	8.81409	8.81661	9.33537	9.49364	9.45085
19810	10469322	NM_011701 // Vim // vimentin // 2 A2|2 7.0 cM // 22352 /// ENSMUST00000028062 // Vim //	NM_011701	Vim	vimentin	3.1	0.0111009	1	10.4353	10.6387	10.3274	12.0403	12.0049	12.2953
10707	10384782	NM_027260 // Vrk2 // vaccinia related kinase 2 // 11 A3.3 // 69922 /// NM_025923 // Fan	NM_027260	Vrk2	vaccinia related kinase 2	1.5	0.0407381	1	6.33954	6.19243	6.08359	6.70244	6.85813	6.87016
32564	10584435	NM_172767 // Vwa5a // von Willebrand factor A domain containing 5A // 9 B // 67776 ///	NM_172767	Vwa5a	von Willebrand factor A domain containing 5A	2.8	0.0103953	1	8.08071	8.03832	8.23517	9.34681	9.79443	9.5955
24073	10508805	NM_153423 // Wasf2 // WAS protein family, member 2 // 4 D2.3 // 242687 /// ENSMUST00000	NM_153423	Wasf2	WAS protein family, member 2	2.1	0.00268611	1	8.05413	8.31097	8.16421	9.08487	9.2745	9.31389
14490	10418848	NM_001146022 // Wdfy4 // WD repeat and FYVE domain containing 4 // 14 B // 545030 /// E	NM_001146022	Wdfy4	WD repeat and FYVE domain containing 4	2	0.0264775	1	5.27094	5.22814	5.3354	5.99164	6.52308	6.31862
14491	10418868	NM_001146022 // Wdfy4 // WD repeat and FYVE domain containing 4 // 14 B // 545030	NM_001146022	Wdfy4	WD repeat and FYVE domain containing 4	2.3	0.0138078	1	5.05533	4.87869	4.93552	5.96955	6.23806	6.25511
15034	10424221	NM_001081396 // Wdr67 // WD repeat domain 67 // 15 D1 // 210544 /// NM_001167679 // Wdr	NM_001081396	Wdr67	WD repeat domain 67	1.6	0.0067476	1	6.52404	6.50557	6.6432	7.18239	7.22562	7.18329
21265	10483698	NM_153138 // Wipf1 // WAS/WASL interacting protein family, member 1 // 2 C3|2 43.0 cM /	NM_153138	Wipf1	WAS	1.8	0.0125126	1	7.91772	8.39517	8.32557	8.8997	9.05825	9.13094
9157	10369453	NM_013753 // X99384 // cDNA sequence X99384 // 10 B4 // 27355 /// ENSMUST00000020289 //	NM_013753	X99384	cDNA sequence X99384	1.6	0.000665011	1	6.78168	6.93553	6.82811	7.45548	7.55169	7.47291
10028	10378068	NM_001037713 // Xaf1 // XIAP associated factor 1 // 11 B4 // 327959 /// ENSMUST00000094	NM_001037713	Xaf1	XIAP associated factor 1	7.9	0.00471716	1	5.11539	5.23163	5.07528	7.70391	8.30197	8.3583
34844	10604656	NM_011725 // Xlr // X-linked lymphocyte-regulated complex // X A5 // 22441 /// ENSMUST0	NM_011725	Xlr	X-linked lymphocyte-regulated complex	2.6	0.0230337	1	5.97738	6.23718	6.17673	7.23504	7.35945	8.00617
21990	10490150	NM_021394 // Zbp1 // Z-DNA binding protein 1 // 2 H3 // 58203 /// NM_001139519 // Zbp1	NM_021394	Zbp1	Z-DNA binding protein 1	7.7	0.00176069	1	5.1577	5.22691	5.24721	7.85638	8.24096	8.35402
27729	10544089	NM_028421 // Zc3hav1 // zinc finger CCCH type, antiviral 1 // 6 B1 // 78781 /// NM_0288	NM_028421	Zc3hav1	zinc finger CCCH type, antiviral 1	5.8	0.00990119	1	5.96099	5.73081	5.85487	8.01321	8.63774	8.52835
29814	10561453	NM_011756 // Zfp36 // zinc finger protein 36 // 7 A3|7 10.2 cM // 22695 /// ENSMUST0000	NM_011756	Zfp36	zinc finger protein 36	1.8	0.0049265	1	5.52421	5.62472	5.80363	6.35231	6.44366	6.81421
12393	10401238	NM_007564 // Zfp36l1 // zinc finger protein 36, C3H type-like 1 // 12 C3 // 12192 /// E	NM_007564	Zfp36l1	zinc finger protein 36, C3H type-like 1	1.7	0.0399591	1	9.49841	9.14766	9.34494	10.0278	9.78831	10.3726
21959	10489850	NM_001033196 // Znfx1 // zinc finger, NFX1-type containing 1 // 2 H3 // 98999 /// ENSMU	NM_001033196	Znfx1	zinc finger, NFX1-type containing 1	2.1	0.0170853	1	8.29982	8.16229	8.3675	9.12456	9.47095	9.40616
